# Supplementary material for: miRNA Sequencing Analysis in Maize Roots Treated with Neutral and Alkaline Salts
Source: Curr Issues Mol Biol. 2024 Aug 15;46(8):8874–89. doi: 10.3390/cimb46080524 (PMC11352498; doi:10.3390/cimb46080524)
Supplement: Supplementary file 1 [file cimb-46-00524-s001.zip]

Archive with 2 entries (2 files):
- cimb-3112744-supplementary.pdf
- Supplementary Tables.xlsx
