# Supplementary material for: miRNA Sequencing Analysis in Maize Roots Treated with Neutral and Alkaline Salts
Source: Curr Issues Mol Biol. 2024 Aug 15;46(8):8874–89. doi: 10.3390/cimb46080524 (PMC11352498; doi:10.3390/cimb46080524)
Supplement: Supplementary file 1 [file cimb-46-00524-s001.zip › Supplementary Tables.xlsx]

## Sheet: Supplementary Table S1
Overview of reads from raw data to cleaned sequences.
3ADT&length filter: reads removed due to 3ADT not found and length with <18 nt and >25 nt were removed(for plants); length with<18 and >26 were remove(for animals)
Junk reads:Junk: >=2N, >=7A, >=8C, >=6G, >=7T, >=10Dimer, >=6Trimer, or >=5Tetramer
Rfam:Collection of many common non-coding RNA families except micro RNA; http://rfam.janelia.org
Repeats:Prototypic sequences representing repetitive DNA from different eukaryotic species; http://www.girinst.org/repbase.
Notes:valid reads may not be equal to raw reads - 3ADT&length filter - Junk reads ï¿½C mRNA ï¿½C Rfam - Repeats, because there are overlapped sequences between mRNAï¿½ï¿½Rfam and Repeats, details please refer to _comp_others.txt in fold 2_MappedData.
mRNA_Database:www
		H2O_1				H2O_2				H2O_3				NACL_1				NACL_2				NACL_3				NA2CO3_1				NA2CO3_2				NA2CO3_3
lib	type	Total	% of Total	uniq	% of uniq	Total	% of Total	uniq	% of uniq	Total	% of Total	uniq	% of uniq	Total	% of Total	uniq	% of uniq	Total	% of Total	uniq	% of uniq	Total	% of Total	uniq	% of uniq	Total	% of Total	uniq	% of uniq	Total	% of Total	uniq	% of uniq	Total	% of Total	uniq	% of uniq
Raw reads	NA	11916888	100	2895004	100	12183312	100	4211268	100	9923736	100	3035842	100	10542986	100	3810855	100	14755637	100	5192145	100	13189448	100	4551830	100	15615581	100	2447065	100	13575620	100	2124978	100	19541484	100	3408933	100
3ADT&length filter	Sequence type	7441262	62.44	1248564	43.13	5202744	42.7	1429056	33.93	6275120	63.23	1564647	51.54	3707928	35.17	1263237	33.15	4739699	32.12	1576367	30.36	4169728	31.61	1349580	29.65	7933764	50.81	1335618	54.58	6554449	48.28	1188111	55.91	8706845	44.56	1706449	50.06
Junk reads	Sequence type	24747	0.21	12448	0.43	51802	0.43	26512	0.63	24590	0.25	13316	0.44	45260	0.43	21913	0.58	61746	0.42	31463	0.61	56755	0.43	29848	0.66	17914	0.11	8240	0.34	14729	0.11	6600	0.31	29383	0.15	14531	0.43
Rfam	RNA class	529969	4.45	11708	0.4	778185	6.39	17464	0.41	380233	3.83	9564	0.32	562161	5.33	15509	0.41	872137	5.91	18638	0.36	1342650	10.18	15693	0.34	3437063	22.01	16508	0.67	3279917	24.16	14599	0.69	4870759	24.93	18415	0.54
mRNA	RNA class	335267	2.81	5502	0.19	431483	3.54	8487	0.2	228494	2.3	4265	0.14	524600	4.98	9310	0.24	724915	4.91	13645	0.26	864583	6.56	11644	0.26	354006	2.27	3966	0.16	351757	2.59	3446	0.16	484110	2.48	5269	0.15
Repeats	RNA class	9054	0.08	259	0.01	12076	0.1	312	0.01	7352	0.07	215	0.01	8990	0.09	294	0.01	13376	0.09	366	0.01	9356	0.07	299	0.01	119093	0.76	381	0.02	119672	0.88	373	0.02	146360	0.75	418	0.01
valid reads	Sequence type	3606383	30.26	1617015	55.86	5741942	47.13	2730038	64.83	3025956	30.49	1444222	47.57	5734409	54.39	2501145	65.63	8419212	57.06	3552373	68.42	7032023	53.32	3145344	69.1	3977726	25.47	1083077	44.26	3493678	25.73	912466	42.94	5584194	28.58	1664566	48.83
rRNA	RNA class	248343	2.08	7466	0.06	382290	3.14	11267	0.09	219639	2.21	6396	0.06	334863	3.18	10859	0.1	463177	3.14	12696	0.09	397461	3.01	10312	0.08	1150378	7.37	9737	0.06	975876	7.19	8733	0.06	1610122	8.24	10687	0.05
tRNA	RNA class	242188	2.03	2362	0.02	304201	2.5	3649	0.03	111476	1.12	1638	0.02	186712	1.77	2809	0.03	320505	2.17	3432	0.02	863865	6.55	3052	0.02	2174832	13.93	5017	0.03	2228874	16.42	4182	0.03	3104448	15.89	5549	0.03
snoRNA	RNA class	21696	0.18	819	0.01	58945	0.48	972	0.01	32826	0.33	639	0.01	17702	0.17	751	0.01	58444	0.4	1049	0.01	55327	0.42	1065	0.01	55673	0.36	778	0	24553	0.18	721	0.01	76078	0.39	923	0
snRNA	RNA class	4476	0.04	359	0	10060	0.08	635	0.01	2782	0.03	248	0	3038	0.03	241	0	5528	0.04	415	0	7426	0.06	412	0	1900	0.01	161	0	1552	0.01	122	0	3046	0.02	243	0
other Rfam RNA	RNA class	13266	0.11	702	0.01	22689	0.19	941	0.01	13510	0.14	643	0.01	19846	0.19	849	0.01	24483	0.17	1046	0.01	18571	0.14	852	0.01	54280	0.35	815	0.01	49062	0.36	841	0.01	77065	0.39	1013	0.01

## Sheet: Supplementary Table S2
Length distribution of unique miRs.
Length	Unique miRNA	%
18	17	2.26
19	14	1.86
20	58	7.71
21	406	53.99
22	107	14.23
23	27	3.59
24	122	16.22
25	1	0.13
all	752	100

## Sheet: Supplementary Table S3
miR_name	miR_seq	genomeID	strand
zma-miR827-5p_L+1	UUUUGUUGGUGGUCAUUUAACC	chr5	-
zma-miR827-3p	UUAGAUGACCAUCAGCAAACA	chr5	-
zma-miR529-5p	AGAAGAGAGAGAGUACAGCCU	chr5	+
zma-miR528a-5p	UGGAAGGGGCAUGCAGAGGAG	chr9	-
zma-miR528a-3p	CCUGUGCCUGCCUCUUCCAUU	chr1	+
zma-miR444a_2ss20TC21TA	UGCAGUUGUUGUCUCAAGCCA
zma-miR408b-5p_R-1	CAGGGACGAGGCAGAGCAUG	chr8	-
zma-MIR408a-p5	CAGGGAUGAGACAGAGCAUGG	chr3	-
zma-miR408a_L-1	UGCACUGCCUCUUCCCUGGC	chr8	-
zma-miR399j-5p_L-1	GGCAGCUCUCCUCUGGCAGG	chr9	-
zma-miR399h-5p	GUGCAGUUCUCCUCUGGCACG	chr5	+
zma-miR399g-5p	GGGCAACCCCCCGUUGGCAGG	chr4	+
zma-miR399g-3p	UGCCAAAGGGGAUUUGCCCGG	chr4	+
zma-miR399f-5p	GGGCAACUUCUCCUUUGGCAGA	chr6	-
zma-miR399f-3p	UGCCAAAGGAAAUUUGCCCCG	chr6	-
zma-miR399e-5p	GGGCUUCUCUUUCUUGGCAGG	chr2	-
zma-miR399e-3p	UGCCAAAGGAGAGUUGCCCUG	chr9	-
zma-miR399d-3p	UGCCAAAGGAGAGCUGCCCUG	chr3	+
zma-miR399c-5p	GGGUACGUCUCCUUUGGCACA	chr6	+
zma-miR399b-5p	GUGCAGCUCUCCUCUGGCAUG	chr4	+
zma-miR399b-3p	UGCCAAAGGAGAGCUGUCCUG	chr4	+
zma-miR399a-5p	GUGCGGUUCUCCUCUGGCACG	chr4	-
zma-miR399a-3p	UGCCAAAGGAGAAUUGCCCUG	chr5	+
zma-miR398b-5p	GGGGCGGACUGGGAACACAUG	chr7	+
zma-miR398a-5p	GGGGCGAACUGAGAACACAUG	chr2	+
zma-miR398a-3p	UGUGUUCUCAGGUCGCCCCCG	chr2	+
zma-MIR397b-p5	UUGAGCGCAGCGUUGAUGAGC	chr5	-
zma-MIR397b-p3	UCACCAGCGCUGCACUCAAUU	chr5	-
zma-miR397a-5p_L-3	UUGAGCGCAGCGUUGAUG	chr3	-
zma-miR396e-5p	UUCCACAGCUUUCUUGAACUU	chr4	-
zma-MIR396d-p3_2ss9GC17GA	UCGUGGGCCUGGUGGUAGUG	chr10	+
zma-miR396c_L-1	UCCACAGGCUUUCUUGAACUG	chr2	-
zma-miR396a-5p	UUCCACAGCUUUCUUGAACUG	chr9	-
zma-miR396a-3p	GUUCAAUAAAGCUGUGGGAAA	chr4	+
zma-MIR395o-p5	UGAAGUGUUUGGGGGAACUC	chr10	+
zma-miR395n-5p_R-1	GUUCUCUACAAGCACUUCACG	chr10	+
zma-miR395e-5p_R-1	GUUCCCUUCAAGCACUUCACA	chr2	-
zma-miR395b-5p_R-1	GUUCCCUACAAGCACUUCACA	chr2	-
zma-miR395a-5p_R-1	GUUCUCCUCAAACCACUUCAGU	chr2	-
zma-miR395a-3p_L-1_1ss15GT	UGAAGUGUUUGGGUGAACUC	chr10	+
zma-miR395a-3p_L-1	UGAAGUGUUUGGGGGAACUC	chr2	-
zma-miR394a-5p	UUGGCAUUCUGUCCACCUCC	chr4	+
zma-miR394a-3p_R+1	AGGUGGGCAUACUGCCAAUGG	chr5	+
zma-miR393c-3p_L-1	UCAGUGCAAUCCCUUUGGAAU	chr10	-
zma-miR393b-5p_R-1	UCCAAAGGGAUCGCAUUGAUC	chr3	+
zma-miR393b-3p_L-1	UCAAUGCGAUCCUUUUGGAGG	chr3	+
zma-miR393a-5p_R-1	UCCAAAGGGAUCGCAUUGAUC	chr2	+
zma-miR393a-3p_L-1	UCAGUGCAAUCCCUUUGGAAU	chr2	+
zma-miR390a-5p	AAGCUCAGGAGGGAUAGCGCC	chr5	+
zma-miR390a-3p_R-1	CGCUAUCUAUCCUGAGCUCC	chr1	+
zma-MIR319d-p5	AGCUGCCGACUCAUUCACCCA	chr8	-
zma-MIR319c-p5	AGCUGCCGACUCAUCCAUUCA	chr8	-
zma-MIR319b-p5	AGCUGCCGACUCAUUCACCCA	chr3	+
zma-MIR319a-p5	AGCUGCCGACUCAUCCAUUCA	chr3	+
zma-miR319a-3p_R+1	UUGGACUGAAGGGUGCUCCCU	chr3	+
zma-MIR2118d-p5_1ss10TC	AAGAGAGGGCCUAAGAGCAGUG	chr2	+
zma-miR2118d	UUCCUGAUGCCUCCCAUGCCUA	chr2	+
zma-miR2118c	UUCCUAAUGCCUCCCAUUCCUA	chr10	-
zma-MIR2118b-p5	GGAAUGGGAACAUGGAGGAAAG	chr2	+
zma-miR2118b	UUCCCGAUGCCUCCCAUUCCUA	chr2	+
zma-MIR2118a-p5_2ss9AT17AC	AUGAGAACUUGAAGGACC	chr10	-
zma-miR2118a	UUCCUGAUGCCUCUCAUUCCUA	chr10	-
zma-miR172e_L-1	GAAUCUUGAUGAUGCUGCAU	chr3	+
zma-miR172c-5p_L+1R-1	GCAGCACCACCAAGAUUCAC	chr4	+
zma-miR172b-5p_L+1	GCAGCACCAUCAAGAUUCACA	chr5	-
zma-miR172a_R+1	AGAAUCUUGAUGAUGCUGCAU	chr7	-
zma-miR171l-3p_L+2R-2	UUGGAUUGAGCCGCGUCAAUA	chr5	-
zma-MIR171j-p3	UGAUUGAGCCGUGCCAAUAUC	chr10	+
zma-MIR171i-p3	UGAUUGAGCCGUGCCAAUAUC	chr1	+
zma-miR171i-5p	UGUUGGCACGGUUCAAUCAAA	chr1	+
zma-miR171h-5p_L+2R-1	CGUGGUAUUGUUUCGGCUCAUG	chr2	-
zma-miR171h-3p_L-1R+1	UGAGCCGAACCAAUAUCACUC	chr10	-
zma-MIR171g-p5	CAUGGUAUUGACUUGGCUCAUC	chr7	-
zma-MIR171g-p3	UGAGCCGAGCCAAUAUCACUUC	chr7	-
zma-MIR171f-p5	UGUUGGCAUGGCUCAAUCAAC	chr5	-
zma-MIR171f-p3	UGAUUGAGCCGUGCCAAUAUC	chr5	-
zma-miR171d-3p	UGAUUGAGCCGUGCCAAUAUC	chr9	+
zma-miR171c-3p_1ss4CT	UGAUUGAGCCGUGCCAAUAUC	chr2	+
zma-miR171a-3p_R+1_1ss12CT	UGAUUGAGCCGUGCCAAUAUC	chr9	-
zma-miR171a-3p_L-3R+1	UUGAGCCGCGCCAAUAUC	chr4	+
zma-miR169r-3p_R-1	GGCAAGUUGUCCUUGGCUAC	chr9	-
zma-miR169p-5p_L-1	AGCCAAGGAUGACUUGCCGG	chr7	-
zma-miR169o-5p_R-1	UAGCCAAGAAUGACUUGCCU	chr4	+
zma-miR169n-3p_L+1	UGGCAGGCCUUCUUGGCUAAG	chr3	+
zma-miR169m-5p_R+2	UAGCCAAGAAUGGCUUGCCUAUC	chr3	+
zma-miR169m-3p_L+1	UGGCAUCCAUUCUUGGCUAAG	chr3	+
zma-miR169l-5p_R+1	UAGCCAGGGAUGAUUUGCCUGU	chr1	+
zma-miR169l-3p_L+1	GGGCAAAUCAUCCCUGCUACC	chr1	+
zma-miR169i-5p	UAGCCAAGGAUGACUUGCCUG	chr2	+
zma-miR169i-3p_R+1	GGCAGUCUCCUUGGCUAGC	chr4	+
zma-miR169i-3p	GGCAGUCUCCUUGGCUAG	chr2	+
zma-MIR169g-p3	UGGGCGGUCUCCUUGGCUAGC	chr2	+
zma-miR169f-5p	UAGCCAAGGAUGACUUGCCUA	chr2	+
zma-miR169c-5p	CAGCCAAGGAUGACUUGCCGG	chr2	+
zma-miR169c-3p_R-1	GGCAAGUCUGUCCUUGGCUAC	chr2	+
zma-miR169a-5p	CAGCCAAGGAUGACUUGCCGA	chr3	+
zma-miR169a-3p_R-1	GGCAAGUUGUUCUUGGCUAC	chr8	-
zma-miR168b-3p_R+1	CCCGCCUUGCAUCAAGUGAAU	chr4	-
zma-miR168a-5p	UCGCUUGGUGCAGAUCGGGAC	chr4	-
zma-miR168a-3p_R+1	CCCGCCUUGCACCAAGUGAAU	chr5	-
zma-miR167j-3p_L+1	AGAUCAUGUGGCAGUUUCAUU	chr1	+
zma-miR167h-3p_L+1R+1	AGAUCAUGUUGCAGCUUCACU	chr6	-
zma-miR167g-3p_L+1	AGGUCAUGCUGUAGUUUCAUC	chr3	+
zma-miR167f-3p	GAUCGUGCUGCGCAGUUUCACC	chr3	+
zma-miR167e-5p_R-1	UGAAGCUGCCAGCAUGAUCU	chr7	-
zma-miR167e-3p	GAUCAUGCUGUGCAGUUUCAUC	chr7	-
zma-miR167d-3p	GGUCAUGCUGCUGCAGCCUCACU	chr1	-
zma-miR167c-3p_L-1	AUCAUGCUGUGGCAGCCUCACU	chr5	+
zma-miR167b-3p_L-1	AUCAUGCUGUGACAGUUUCACU	chr5	+
zma-miR167a-5p	UGAAGCUGCCAGCAUGAUCUA	chr3	+
zma-miR167a-3p	GAUCAUGCAUGACAGCCUCAUU	chr3	+
zma-miR166l-5p_L-1R+2	AAUGGAGGCUGGUCCAAGAUC	chr3	+
zma-miR166l-3p_R-2	UCGGACCAGGCUUCAUUCC	chr5	-
zma-miR166l-3p_L+2R-2	UCUCGGACCAGGCUUCAUUCC	chr3	+
zma-miR166j-3p	UCGGACCAGGCUUCAAUCCCU	chr4	+
zma-miR166i-5p	GGAAUGUCGUCUGGCGCGAGA	chr1	+
zma-miR166h-5p_L-1R+2	GAAUGACGUCCGGUCCGAACGA	chr1	-
zma-miR166h-5p_L-1R+1	GAAUGACGUCCGGUCCGAACA	chr5	+
zma-miR166g-5p	GGAAUGUUGUCUGGUUGGAGA	chr1	+
zma-miR166c-5p	GGAAUGUUGUCUGGCUCGAGG	chr5	+
zma-miR166b-5p	GGAAUGUUGUCUGGUUCAAGG	chr5	-
zma-miR166a-5p	GGAAUGUUGUCUGGCUCGGGG	chr6	+
zma-miR166a-3p	UCGGACCAGGCUUCAUUCCCC	chr5	+
zma-miR164h-5p_R-2	UGGAGAAGCAGGGCACGUG	chr8	+
zma-miR164f-5p	UGGAGAAGCAGGGCACGUGCU	chr4	+
zma-miR164f-3p	CACGUGCGCUCCUUCUCCAAC	chr4	+
zma-MIR164e-p3	GUGGUCGUUCAUGUGUCCGCC	chr1	+
zma-miR164e-5p	UGGAGAAGCAGGACACGUGAG	chr1	+
zma-miR164d-3p_R+1	CACGUGGUCUCCUUCUCCAUC	chr7	+
zma-MIR164b-p3	AUGGUUCUUGAUGUGCCCAUC	chr6	+
zma-miR164a-5p	UGGAGAAGCAGGGCACGUGCA	chr6	-
zma-miR162-5p	GGGCGCAGUGGUUUAUCGAUC	chr5	+
zma-miR162-3p_R+1	UCGAUAAACCUCUGCAUCCAG	chr5	+
zma-miR160f-5p_R-1	UGCCUGGCUCCCUGUAUGCC	chr2	-
zma-MIR160e-p3	GCGUGCGAGGUGCCAAGCAUGG	chr7	-
zma-miR160d-3p	GCGUGCGUGGAGCCAAGCAUG	chr1	-
zma-miR160b-3p	GCGUGCAAGGAGCCAAGCAUG	chr5	-
zma-miR160a-5p	UGCCUGGCUCCCUGUAUGCCA	chr4	+
zma-miR160a-3p	GCGUGCAAGGGGCCAAGCAUG	chr4	+
zma-MIR159j-p5	GCUGCUCGUUCAUGGUUCC	chr8	+
zma-MIR159i-p5	GCUGCUCGUUCAUGGUUCC	chr8	+
zma-MIR159i-p3	UUUGCAUGACCGAGGAGCUGC	chr8	+
zma-MIR159h-p5	GCUGCUCGUUCAUGGUUCC	chr8	+
zma-MIR159h-p3	UUUGCAUGACCGAGGAGCUGC	chr8	+
zma-miR159f-5p	GAGCUCCUCUCAUUCCAAUGA	chr3	-
zma-MIR159d-p5	AGCUGCCGGUUCAUGGAUACC	chr8	+
zma-MIR159c-p5	AGCUGCCGGUUCAUGGAUACC	chr3	-
zma-miR159c-3p_R-1	CUUGGAUUGAAGGGAGCUCC	chr3	-
zma-MIR159b-p5	GCUGCUCGUUCAUGGUUCC	chr8	+
zma-miR159a-5p	GAGCUCCUAUCAUUCCAAUGA	chr8	+
zma-miR159a-3p	UUUGGAUUGAAGGGAGCUCUG	chr8	+
zma-miR156l-3p	GCUCACUGCUCUAUCUGUCACC	chr5	-
zma-miR156k-5p_L+1	UUGACAGAAGAGAGCGAGCAC	chr6	-
zma-miR156k-3p_L+1	UGCUCGCUUCUCUUUCUGUCAGC	chr6	-
zma-miR156j-5p_R-1	UGACAGAAGAGAGAGAGCAC	chr7	-
zma-miR156i-3p	GCUCACUGCUCUAUCUGUCAUC	chr4	-
zma-miR156h-3p	GCUCACUGCUCUUUCUGUCAUC	chr10	-
zma-miR156e-3p_2ss13CA21TC	GCUCACUGCUCUAUCUGUCACC	chr2	+
zma-miR156d-3p	GCUCACUUCUCUUUCUGUCAGC	chr2	-
zma-miR156b-3p	GCUCACCCUCUAUCUGUCAGU	chr3	-
zma-miR156a-5p	UGACAGAAGAGAGUGAGCAC	chr4	-
zma-miR156a-3p	GCUCACUUCUCUCUCUGUCAGU	chr4	-
zma-miR1432-5p_L-1R+1	UCAGGAGAGAUGACACCGACG	chr7	-
zma-miR1432-3p_L+1R-1	UGGGUGUCAUCUCGCCUGAAGC	chr7	-
PC-5p-98879_31	AGCAAUCCGGUCCGGAAUCGUUCC	chr2	+
PC-5p-97006_32	AUACACAUGGGUUGAGGGAGA	chr5	-
PC-5p-9450_362	UUGGUCCGUUAGAUUUAGAUC	chr8	+
PC-5p-94443_34	AAUCCAGAAGGAGAUUGAAGAGGU	chr10	+
PC-5p-92650_34	CAAAGAGAAUUGAGGGGGCUA	chr4	+
PC-5p-92021_35	UGGUGUGCUCAGUUUUACCCU	chr5	+
PC-5p-90932_35	UGUCACACUUGGUUUCAAUGC	chr6	+
PC-5p-89421_36	UAUUGACCUCAAUCCAUAUGU	chr3	+
PC-5p-88724_36	UUUGGGAGUAAGGGUAAUAGA	chr9	+
PC-5p-8871_385	ACAUAACUAAUUGUGGGCCGUGCC	chr1	+
PC-5p-8822_387	AAUCCUCUUCAGGAUUGGAGG	chr5	+
PC-5p-87594_37	AAUCCACAUACGUUGAGAUGG	chr10	-
PC-5p-85093_38	AUUUUCGGCGGCCGUGUCAGAAGC	chr5	+
PC-5p-82975_40	UUCUCCUCUAAGCUUUAUAGC	chr8	+
PC-5p-81899_40	AUACUCAUCCCUUGUGUGCCACUC	chr2	+
PC-5p-81337_41	AUCCAUGUGGAUUGGGAGCUAACC	chr3	+
PC-5p-81172_41	UGUUAGACGUUCUGGCUUUUC	chr6	+
PC-5p-81065_41	ACAUAACGUUAUGUCUGACAGUCC	chr9	-
PC-5p-80724_41	AUGUCAGAGGCAGAACACGUCAGA	chr4	+
PC-5p-7916_428	UUUCAUGCUAUCGUCAGUGGC	chr2	-
PC-5p-78786_42	AAACCAGAGUGUUUGCAGCUCCUC	chr2	-
PC-5p-76705_44	AACCCGGCUGCAAACCAGGACGUU	chr10	-
PC-5p-76469_44	ACAUAACUAAUUAUGGGCCAUGCC	chr9	-
PC-5p-74408_46	AUAAACCCGGAGAGGAUUGGAGGG	chr2	+
PC-5p-73700_46	CCGAGGGGAUCCAUGGGAGAA	chr3	-
PC-5p-71198_48	UUAGUUGUGUUUUUUCUCAGU	chr4	-
PC-5p-71051_48	AAUUGGCGCCAACUUUUCCUACGU	chr1	+
PC-5p-70679_49	AGGGGUUCAGCUUGUUAAGUCA	chr3	-
PC-5p-70481_49	UAUCCAGAUGUGUUGAGGUGG	chr5	+
PC-5p-67803_51	AUCACGGGAGGAUUGGAGAG	chr7	+
PC-5p-61807_58	UUGACCUCAAUCCAUAUGUAU	chr8	-
PC-5p-60806_59	UUAAAUUGCCAAACACAAAGA	chr2	+
PC-5p-60021_60	AACUAUGCCACACUUUGUCUAAGG	chr9	+
PC-5p-59282_60	AUCAGAUCCAGCAUCUACGGC	chr5	+
PC-5p-56980_63	UUUGAAGCCUGAGAAAGCUGCC	chr1	-
PC-5p-56762_64	UUGAAACCCAGCAAUCGAACA	chr9	-
PC-5p-55376_65	AUCCAGACCACACCCUCCACAUCC	chr5	+
PC-5p-55332_65	AACUCGCUCGACUCGGCUCGUUAG	chr1	+
PC-5p-54764_66	AUUGAUAUGGAUUGAGAGGGAU	chr1	+
PC-5p-53027_69	AACUUAAACCCCCUCCAGGAUUCC	chr9	+
PC-5p-51427_71	AAUCAAUCCAGACCACACCCUCCA	chr4	+
PC-5p-51025_72	AAUCCCAUCCAAUCCAUAGGUAAC	chr4	+
PC-5p-49656_74	CACAGCACUCUGCAAAGACG	chr6	+
PC-5p-49476_74	UUCCUGCCUAAGGCGCCACAA	chr5	-
PC-5p-46311_80	UUUCCUACGUGGCAGCCGAUG	chr1	+
PC-5p-45451_81	AUCAAUCCAGACCACACCCUCCAC	chr2	+
PC-5p-44920_82	UUGGGUACUCUAAUAUUGAUC	chr6	+
PC-5p-43769_85	AAAUAUACUCAUUCCUUGUAUGCC	chr4	+
PC-5p-43599_85	UAGCACUUCACCUUUAGCACA	chr9	+
PC-5p-43478_85	CCAAUCAAAAUCCAACGGUGA	chr1	+
PC-5p-41865_88	ACAUCCUCCACAUCCAACGGU	chr9	+
PC-5p-41552_89	AAACCAGAGUGUUUGCAGCCCCUC	chr2	+
PC-5p-41309_90	UCUGCGUUUUUCCUGUGUUUU	chr8	-
PC-5p-40994_90	AAACCAGAGUGGUUUGCAGCCCCU	chr6	+
PC-5p-3854_811	AGACCACAUCCUCCACAUCCA	chr6	+
PC-5p-37754_98	UGAAGGGGAUUGGAGGAGCUA	chr7	-
PC-5p-36983_101	UCGGAUCCACCAUCUAUGGCU	chr5	+
PC-5p-36895_101	UAUCCCGUGAACCACAUAAAG	chr2	+
PC-5p-36540_102	AUUGGAGGGGAUUGAGGAGGCU	chr2	-
PC-5p-35646_104	UUGUUCGGUUGUGCCUGGAUC	chr7	-
PC-5p-34852_107	AUUGAGGUUAAUACUAGAGUA	chr8	+
PC-5p-340836_5	UCAAAACAUGUCACACUUGGUUUCA	chr1	-
PC-5p-337229_5	AGCGCUUGUUCGGUUACACCAAUC	chr6	-
PC-5p-32962_112	AGCCGUCGGAGAUAAGGCUUUGCC	chr8	+
PC-5p-32251_115	AUGCGGAGAGGCUCUCGAGAGA	chr5	-
PC-5p-302392_5	ACUCAUUCCUUGUAUAUCACUGGC	chr1	+
PC-5p-301299_5	ACCCCAUCAAUCUUAAAGUAA	chr2	-
PC-5p-29065_127	UUGGUUCGUUGGAUCUAGAUC	chr10	-
PC-5p-288880_5	AUAAGUCAUUCUCGCUUUUCU	chr2	-
PC-5p-28498_130	UGGUUGACAUAUGGACCCCAC	chr2	+
PC-5p-281168_5	ACCAGACUGGUUUGCAGCCCCUCA	chr3	+
PC-5p-265498_6	UUGUUUGGUCGCAUGGGGAAU	chr1	-
PC-5p-26392_140	UUGGAGAGGAUUGAAGGGAUU	chr4	+
PC-5p-261584_6	AGUAUUGGAGGGAUUGAGGGGGCU	chr4	+
PC-5p-260749_6	AAGUCGCCACACCGCGCCACACUU	chr7	-
PC-5p-257183_6	ACACCGCGCCACACUUUUGAGCCA	chr2	+
PC-5p-255688_6	UCAAAUUAUAAGUCACUUUGA	chr5	+
PC-5p-253177_6	AAGAAUGGAGGCGGGAGGACC	chr1	-
PC-5p-25249_146	UGCUCACCUAUACCCUUAGUC	chr5	+
PC-5p-25242_146	UACUUCUAUGGUCGUGUCAUC	chr4	-
PC-5p-24015_153	ACCACACCCUCCACAUCCAACGGU	chr10	+
PC-5p-23987_153	UUGUGUGUCCAUCUGUGUCUA	chr6	-
PC-5p-23756_154	AUGCAGAACAAUUUACAGACG	chr2	+
PC-5p-23545_156	AUCUGGUGCGUUUAUGAGCAAUCC	chr8	+
PC-5p-22759_161	AGACCACACCCUCCACAUCCAACG	chr2	+
PC-5p-22594_162	ACCGGAGGAGGUUAGAGGAGC	chr4	-
PC-5p-221814_7	GUUUGGGACAAAGGGUAAUGGAGG	chr3	+
PC-5p-212259_8	AUUCCAUGUGGAUUGGAGUGGAUU	chr6	+
PC-5p-21072_172	AAACACGUCCCUGUCAGGGCGC	chr7	-
PC-5p-197081_10	UGAAGGGGAUUGAGGGUGCUA	chr3	+
PC-5p-19607_184	UACGAAUUGAUGGCCAUCUUC	chr6	-
PC-5p-194292_10	UGAAGGGGAUUGAGGGGGCUA	chr5	+
PC-5p-193747_10	AUCUCCUUCUGGAUUAGGGUAACC	chr1	+
PC-5p-18938_191	ACAUAACUAAUUGUAGGUCGUGCC	chr2	-
PC-5p-187551_11	AGUGCAAUCUCACCUUCUCUC	chr3	+
PC-5p-186928_11	AAAGAGAAUUGAGGGGGCUA	chr6	+
PC-5p-186867_11	UCCACUUUAGUUCCUAAAUUG	chr6	-
PC-5p-186767_11	ACCGAUCGGGAGAACCGGAGAGCU	chr10	-
PC-5p-18462_195	CCUUUCUACCUCUGUUAAGUC	chr6	-
PC-5p-181783_12	CGGAGUGGAUUGUAGGGGCUAG	chr9	-
PC-5p-17740_203	ACAUAACUAAUUGUGGGCCGUGUC	chr9	+
PC-5p-174331_12	AUCCAACGGUGCUGCGUCAGAGGU	chr6	-
PC-5p-17330_207	AAGCAAGGAUAAUGGAGGGGA	chr1	-
PC-5p-171463_13	UUAGAUCGUGAUCCAACCGUAGGU	chr10	+
PC-5p-16916_212	AGAGGGGAUUGGAGGGGCUAA	chr10	+
PC-5p-16905_212	AUCACGGGAGGAUUGGAGAGG	chr9	+
PC-5p-16629_215	ACUCAUCCCUUGUGUGCCACUGAG	chr5	+
PC-5p-16553_216	UCCAAGUCAAUGCAUCAUUGC	chr8	-
PC-5p-164692_14	CAGCUCAUACAACAUAUCUGGC	chr2	+
PC-5p-16332_218	UUACAUCCCCUCACAUCCACC	chr9	+
PC-5p-162243_14	AACGGUGUUGCGUCAGGGGGU	chr4	-
PC-5p-162185_14	AAUAACACAACUAAAACGUUACCU	chr4	+
PC-5p-161004_14	ACUCAAAUCCCUUCCGGUAUU	chr3	+
PC-5p-159348_15	AAACCAGAAUGUUUGCAGCCCCUC	chr1	+
PC-5p-15553_228	AUACUCAUCCCUUGUGUGCCACUG	chr6	+
PC-5p-15417_230	UGGUCUUGCCACCGUGUCGUCC	chr9	-
PC-5p-152860_16	CGCGACAAUUCAGUUUGAAAU	chr8	+
PC-5p-149362_16	ACAUCCAACGGUGCUGUGUCAGGG	chr6	+
PC-5p-146967_17	UUGGUUGCUGCUACUCUGAAA	chr4	+
PC-5p-14680_241	UUAAAUCUGGACCCUUCAUCU	chr6	+
PC-5p-14503_244	UGCUCAGUUUUACCCUCAGUG	chr4	+
PC-5p-143542_18	AAAUCGUGAGUGUUCCUUCUUAAU	chr8	+
PC-5p-13167_267	UAAAAUCACAAUUGCAAGGUG	chr5	+
PC-5p-131544_20	ACCACACCUUCCACAUCCAACGGU	chr10	+
PC-5p-129115_21	UUACGUCUCGGGCAAAAGCAAC	chr2	+
PC-5p-12516_280	CUGUUUAUCCCCUUAUGAAUU	chr9	-
PC-5p-123994_22	UCAUGUGGGUCCUUCAACUUU	chr7	-
PC-5p-12216_286	UUGUGUGUCCAUAUGUGUCUA	chr6	-
PC-5p-119908_24	AGGAUUGUAGUGGAUUGAGAGGGA	chr5	-
PC-5p-11944_292	AAUCCCCUUCAGGAUUGGAGG	chr1	+
PC-5p-119413_24	AAGCUUAUGUCCGACGGUCCGCCU	chr9	+
PC-5p-119312_24	AAUCUAGAGGGGGAUUGUAGAGGU	chr7	-
PC-5p-117279_24	AAUUGAAAUUCUUGAAGUGAAGCU	chr7	+
PC-5p-117243_24	AAUGAAGGGGAUUGAGGGUGC	chr3	+
PC-5p-11601_299	AGUGGAUUGAAGGGGGAUUGG	chr7	-
PC-5p-114577_25	UUAGAUGGGAUACAUGAGAGG	B73V4_ctg72	-
PC-5p-112824_26	UAGUUUGGGAGUCCAAAACC	chr10	+
PC-5p-110819_27	ACAAGGGAAUUGGAGGGGAGG	chr4	-
PC-5p-11039_314	UUGGGAGCCACAAAACUGAAG	chr1	+
PC-5p-110187_27	AUCUGAACCAUAUGAUGUUGAUCC	chr3	+
PC-5p-10104_341	UUGUUUGAGAGCCAAGGGAAU	chr10	-
PC-3p-98300_32	ACCGUUGGAUGUGGAGGAUGUGGU	chr6	+
PC-3p-97385_32	AUUUAGUCAUGAACCAAACAGGCC	chr5	+
PC-3p-96792_32	AACUAAAAUGGAAUUAAGUGGAGG	chr1	+
PC-3p-94486_33	AAUCCUCUCCGGGUUUAUAGCUCC	chr2	+
PC-3p-87415_37	AGAGUUGACGCACUAGCUGGU	chr4	+
PC-3p-86637_38	CCCAUUGCUUCCAAACAAGCCC	chr3	+
PC-3p-8618_396	UAGACACAGAUGGACCCUACAA	chr6	-
PC-3p-85303_38	AAUUCCCUUCGGGUUUGAGGCUCC	chr2	-
PC-3p-84827_39	UUCUGGAGGGGAUUUGAGUUU	chr3	+
PC-3p-81308_41	AAUUCGGACGACUAAACUUAGGUA	chr6	-
PC-3p-81211_41	UCUGUGAGGAAUUUAGUAGGGU	chr5	+
PC-3p-79359_42	UUGAACCUGAGAUUUUACCUGC	chr10	-
PC-3p-78919_42	AACACAUGAAAAACACAGGAUU	chr8	-
PC-3p-78898_42	GCUUUAAGAUUGAUGGGGUGG	chr2	-
PC-3p-78815_42	AUCCAUCCGGUAGAAACGAACAAG	chr4	-
PC-3p-78633_43	AUCGUUGGAUCAAGAAGGAACACU	chr6	-
PC-3p-77241_44	UCUCGAUGGCUUAUCUCCCGUC	chr5	-
PC-3p-77205_44	UGAUCCCUACCCACCAAAUCA	chr3	-
PC-3p-74621_46	UCCCUUUGGAAAUUGUGGUUC	chr7	+
PC-3p-73261_47	CCCCUUGGGAAAUUGAGGUUC	chr7	-
PC-3p-72998_47	AUUUCCUCCCCAUGAAUC	chr1	-
PC-3p-71965_48	AGCACCGUUGGAUGUGAAGGGUGU	chr10	+
PC-3p-69473_50	UUGAGAAUAAUCGAAUAAGCC	chr2	+
PC-3p-69248_50	AGACAAAGUGUGACACAGUUAGCC	chr5	+
PC-3p-68947_50	AUCUCAAUCCCACCCAAUACACUC	chr4	+
PC-3p-68092_51	AUGUAAGAUGAAUGUCCUAGA	chr6	+
PC-3p-67260_52	ACACUUGUGGCUGAAAAGUGUGGC	chr5	+
PC-3p-65311_54	CAUUGGAAUCAAGUGUGACAU	chr1	-
PC-3p-64528_55	ACCAUUGGAUCUGGAUUGGAUGCU	chr1	-
PC-3p-6211_532	UUUGUGGUCUCAAAGUGAUAU	chr2	+
PC-3p-62016_57	UUUUGAGAUGAAACGAACAAGG	chr1	-
PC-3p-60212_59	UAGCCCCUCUAAUCCACUUCA	chr10	-
PC-3p-59054_61	UUAAGAAAAAGCUCAAUUGAA	chr5	+
PC-3p-59028_61	AUUAGAAACGUCGGUACCCAUGUU	chr10	-
PC-3p-5890_558	UCUUCCUCCGCAUAUAAGCCU	chr9	-
PC-3p-57717_62	UUCAAACUGAAUUGUUGCAGC	chr8	+
PC-3p-57148_63	UUUUAGCCUCUCUAAUCCCCU	chr1	+
PC-3p-55018_66	AAUCCCCUCUGGAUUGGUGUAACC	chr7	-
PC-3p-5500_594	AUCGUAUUAGGAACGUGGGUACCC	chr10	+
PC-3p-53825_67	AGCACCUCCAAUCCCUUCCGGU	chr3	-
PC-3p-51736_70	UCCUCCCACCUCCAUUCUUGG	chr8	+
PC-3p-51283_71	AUCCCCUCCAUUAUCCUUGCU	chr1	-
PC-3p-50344_73	GCCUUAAUAAUCUGAAUCCGC	chr3	-
PC-3p-49991_73	AGUUCGUCGAAAAUAUGCAGU	chr4	+
PC-3p-48874_75	AUCCUCCUCUGGAUUGGUGUAACC	chr3	+
PC-3p-46437_79	AGCCCCUUCAAUCCUCUCCAU	chr3	+
PC-3p-46287_80	AAUCCCCUUCUGGAUUGGAUAACC	chr9	-
PC-3p-45834_80	ACCGAUACUAAUUGCUCU	chr10	+
PC-3p-45471_81	UCAAUCCCCUCCAUUACCCUU	chr7	+
PC-3p-44618_83	AACCUUAUCUCCGACGGCCUCGUA	chr4	+
PC-3p-42996_86	UCAUAAGGGGAUAAACAACGC	chr9	-
PC-3p-40528_91	AACCUAUUAGGAACGUGGGCACCC	chr8	-
PC-3p-40287_92	UUAAGGACCCGAAAUGUAUUC	chr3	+
PC-3p-39963_93	AUCCCCCUCUGGAUUGGUGUAACC	chr2	+
PC-3p-39322_94	AGAACACUCGAAGUCCGUUGCC	chr1	+
PC-3p-37494_99	ACUAAGGGUAAAACUGAGCAC	chr4	+
PC-3p-36621_102	UCAAUCCACUCCAAAGCGAAC	chr1	+
PC-3p-36223_103	AAAACCCCCUGACGCAACACCGUU	chr6	-
PC-3p-34852_107	AUUGAGGUUAAUACUAGAGUA	chr5	+
PC-3p-33951_109	AUUGAAUCCCCUCCCAUCCCC	chr7	+
PC-3p-335451_5	AUCUCAACACAUGUGGAUUUUGU	chr10	-
PC-3p-328549_5	AUUUGUGGCUCCCAAACUAGC	chr10	+
PC-3p-32668_114	UCUUCAAUCCCCUCCAAUCC	chr8	+
PC-3p-32392_115	UAAAGUGGCUUAUAAUUUGGA	chr5	+
PC-3p-323915_5	UUAACAGAGGUAGAAAGAAGA	chr6	-
PC-3p-31876_116	AAAACCCCCUGACACAGCACCGUU	chr4	+
PC-3p-316861_5	AAAUUAGUGUAACCGAACAUGUCC	chr6	-
PC-3p-313806_5	UUAUAGCCCCCUCAAUUCUCU	chr6	+
PC-3p-31176_119	UCUUCAACCCAUGUGUAUUGA	chr3	+
PC-3p-307879_5	UCCCAUGCAACCAAACAAGCC	chr1	-
PC-3p-30132_123	AUCUCCGACGGCCUCGUACAGAGC	chr10	+
PC-3p-28790_128	AUUUUAUCCUCCUACACUUCCACC	chr2	-
PC-3p-27974_132	UUCCUUCCAAUUCCCUCAAUCC	chr1	-
PC-3p-276233_5	AUCCACUUCAUUACCUUUGAUCCC	chr3	+
PC-3p-27385_135	UAGCUCUUCCUGUUUGGAUAU	chr6	-
PC-3p-26993_137	UCCCCCUCCAAUUCCCUUGUCA	chr4	-
PC-3p-267560_6	ACUUGUGGCUGAAAAGUGUGGCGC	chr2	+
PC-3p-26329_140	AAGAUGGCCAUCAAUUCGUAU	chr6	-
PC-3p-25701_143	UAGACACAGAUGGACCCUACA	chr6	-
PC-3p-248672_6	AUUUAUGAACUAAAGUGAAAU	chr6	-
PC-3p-243131_6	AUGGUUGGAUCGUAAUCUAAUGGA	chr10	+
PC-3p-24288_151	UAAAACUGAGCACACCACCAAA	chr3	+
PC-3p-241078_6	AAGUUAAAGAACCCAGAUGGU	chr7	-
PC-3p-238586_6	AGGAGCUACAAACAUUCUGGUUUG	chr1	+
PC-3p-237699_6	UCGCCUAUGGAUCCUCUCGAG	chr3	-
PC-3p-234026_7	AUUUCAGAGUAGCAGCAACCA	chr4	+
PC-3p-233408_7	AAUCCCCUCCGAUCUAUAUGGAUU	chr1	-
PC-3p-230188_7	UCCGGUUCUCCCGAUCAGUUG	chr10	-
PC-3p-22931_159	CUAAGGGUAAAACUGAGCACA	chr5	+
PC-3p-217826_7	AAGAGGUGGUGUGAUUGCACUCA	chr3	+
PC-3p-21721_167	AUGGUGCAUUGACUUGGUCAA	chr8	-
PC-3p-214234_8	AAAAGUGUGACGCGGUGUGGCGGC	chr7	-
PC-3p-210117_8	ACGUUUUAGUUGUGUUAUUGCUGC	chr4	+
PC-3p-205818_9	AGUGGCACACAAGGGAUGAGUAUA	chr1	+
PC-3p-20253_179	UUUUGCAAAAGUUGAGUGGUA	chr8	-
PC-3p-197218_10	AUGCAGCACCGUUGGAUGUGGAGG	chr9	-
PC-3p-19685_184	CCCUCUAAUCUCCUCCGAUUU	chr4	-
PC-3p-194556_10	UCUAGAUCCAACGGACCAAAA	chr10	-
PC-3p-188184_11	AUUAUAGCCCCCUCAAUCCCCUCC	chr4	+
PC-3p-18447_195	AUAGCACCGUUGGAUGUGGAGGGU	chr9	+
PC-3p-17533_205	CUGUUUGAAUGUACUAGAGCU	B73V4_ctg31	+
PC-3p-174055_12	AGGGGCUGCAAACCACUCUGGUUU	chr3	+
PC-3p-172032_13	UUCAAUUGUUGGGUUUCAACU	chr9	-
PC-3p-169273_13	AUUGCUUAUAGACACACCAGAUUU	chr8	+
PC-3p-169207_13	AAAUCCAAUGGAUCAAUUGAGCUG	chr2	+
PC-3p-1585_1832	AAUCCCCCUUCAAUCCACUCC	chr7	-
PC-3p-15749_225	UCCCCUUCAAUUCCCUCUGGU	chr10	-
PC-3p-15704_226	UCAAUACACAUGGAUUAAGGU	chr7	+
PC-3p-14706_240	AAAAAGCCAGAACGAUUUAUGA	chr2	-
PC-3p-146962_17	UUCUCCCACCUUCAUUCUUGU	chr1	-
PC-3p-14530_243	GCAUCCAUUCUUGGCUAAGUG	chr3	+
PC-3p-14308_247	AGCCCCUCCAAUCUCCUCCAUU	chr5	-
PC-3p-14251_248	ACUCCUUCAAUCCUCUCCAUU	chr4	-
PC-3p-142160_18	AAAAGUCAAAAUGUCUUGCAA	chr6	+
PC-3p-13737_256	UCCAAUCUUCCCGUGAUCCCG	chr10	+
PC-3p-134500_20	AAAAAACCCCCCUAACACAGCACC	chr10	-
PC-3p-128054_21	UGAAAAGCUAGAACGAUUUAC	chr9	-
PC-3p-126563_22	GACGCAGCACCGUUGGAUGUGGAG	chr6	+
PC-3p-125170_22	AAUCCCCUGGGAAAAUAAGGUUCC	chr4	-
PC-3p-1229_2391	AUUUUAGCCCCUCCAAUCUCC	chr5	+
PC-3p-120891_23	AAACGACUCAAUCCCACCCAAUCC	chr6	+
PC-3p-11906_293	AACGAGUUAGUAACGUGGGUACCC	chr4	-
PC-3p-118908_24	AGCCAAAGCCGUUUUUGGAGAAGC	chr2	+
PC-3p-117319_24	AAGUGUUGCUUUUGCCCGAGAC	chr2	+
PC-3p-110994_27	AACUGCGCCACACUUUGUCUAAGG	chr1	+
PC-3p-108722_27	UCUGUAAGUUGUUGUGCACAA	chr2	+
PC-3p-108544_27	AAUCCCCUUCUGGAUUGGUGUAAC	chr1	+
PC-3p-106618_28	AAAUGGAAUUAAGUGGAGGGA	chr1	+
PC-3p-106375_28	AAACUCCCCUGACACAACACCGUU	chr4	-
PC-3p-105994_28	AAAAUGGAGUGUCCAAACUAGUCU	chr6	-
PC-3p-105745_29	AAUCCCCUCCGAGUUUGAGACUCC	chr6	-
PC-3p-105430_29	AAAAACCUCCUGACGCAGCACCGU	chr10	-
PC-3p-104878_29	AGGAACACUCACGAUUUAAAGUGC	chr8	+
PC-3p-103130_30	CUUGUGUCUUGGUUGUACGGU	chr2	+
PC-3p-101099_30	ACUUAUCGUAUUAGGAACGUGGG	chr9	+

## Sheet: Supplementary Table S4
AC	ID	MI
MIPF0000004	MIR166	osa-MIR166a-p5,osa-MIR166d-p3_1ss15AG,osa-miR166e-3p_2ss1TG4AG,osa-miR166m_1ss21TA,osa-miR166m_R-2_1ss19CT,osa-miR166a-3p_R+1,zma-miR166a-5p,zma-miR166a-3p,zma-miR166h-5p_L-1R+2,zma-miR166c-5p,zma-miR166i-5p,zma-miR166h-5p_L-1R+1,zma-miR166g-5p,zma-miR166b-5p,mtr-miR166a_R+2,zma-miR166j-3p,zma-miR166l-5p_L-1R+2,zma-miR166l-3p_L+2R-2,zma-miR166l-3p_R-2,mtr-miR166g-5p_R+1_1ss19AG,mtr-miR166g-5p_1ss…
MIPF0000008	MIR156	osa-miR156a_L+4,osa-miR156f-3p_R+1,zma-miR156a-5p,zma-miR156d-3p,zma-miR156b-3p,zma-miR156e-3p_2ss13CA21TC,zma-miR156a-3p,zma-miR156h-3p,zma-miR156i-3p,zma-miR156j-5p_R-1,zma-miR156k-5p_L+1,zma-miR156k-3p_L+1,mtr-miR156b-5p_R+1,mtr-miR156b-5p_1ss8AG,zma-miR156l-3p,aly-miR157d-3p,gma-miR156a_R+2,gma-miR156a_1ss18CT,gma-miR156a_R+1_2,gma-miR156a_R+1_1,gma-miR156a_L+1,har-miR156a_L+4,cme-miR156a_L+1…
MIPF0000010	MIR159	zma-miR159a-5p,zma-miR159a-3p,zma-MIR159b-p5,zma-MIR159c-p5,zma-miR159c-3p_R-1,zma-MIR159d-p5,zma-MIR319a-p5,zma-miR319a-3p_R+1,zma-MIR319c-p5,zma-MIR319b-p5,zma-MIR319d-p5,zma-miR159f-5p,zma-MIR159h-p5,zma-MIR159h-p3,zma-MIR159i-p5,zma-MIR159i-p3,zma-MIR159j-p5,lus-miR159b_R+1_1ss21CT,lus-miR159c_R+1,cpa-miR159a_R+1
MIPF0000012	MIR169_1	zma-miR169f-5p,zma-MIR169g-p3,zma-miR169i-3p_R+1,zma-miR169i-5p,zma-miR169i-3p,ptc-miR169i_R+1,osa-miR169r-5p_R+1_2ss9GC20TC,zma-miR169o-5p_R-1,zma-miR169p-5p_L-1,aly-miR169h-5p_R+1,aly-miR169j-3p_R-1_1ss17AT,bdi-MIR169d-p3_1ss1AC
MIPF0000015	MIR399	zma-miR399a-5p,zma-miR399a-3p,zma-miR399c-5p,zma-miR399b-5p,zma-miR399b-3p,zma-miR399d-3p,zma-miR399e-5p,zma-miR399e-3p,zma-miR399f-5p,zma-miR399f-3p,zma-miR399g-5p,zma-miR399g-3p,zma-miR399h-5p,zma-miR399j-5p_L-1,ssl-miR399,gma-miR399i_L+1
MIPF0000016	MIR395	zma-miR395b-5p_R-1,zma-miR395a-3p_L-1,zma-miR395a-5p_R-1,sbi-MIR395f-p5_1ss7CT,zma-miR395e-5p_R-1,zma-miR395n-5p_R-1,zma-MIR395o-p5,zma-miR395a-3p_L-1_1ss15GT,gma-miR395a
MIPF0000023	MIR167_1	osa-miR167d-5p_L+1_1ss22GA,osa-miR167d-5p_L+1R+1,zma-miR167a-5p,zma-miR167a-3p,zma-miR167b-3p_L-1,zma-miR167d-3p,zma-miR167c-3p_L-1,gma-miR167a_L+1,zma-miR167e-5p_R-1,zma-miR167e-3p,zma-miR167f-3p,zma-miR167h-3p_L+1R+1,gma-miR167e_R+1_1ss21TA,zma-miR167j-3p_L+1,mtr-miR167b-5p_1ss21GT,lus-miR167f_R+2,mdm-miR167h_1ss22AT,ata-MIR167d-p3_1ss12CT
MIPF0000030	MIR171_1	ath-MIR171a-p3,osa-MIR171a-p5,osa-miR171b,osa-miR171i-5p_1ss12TC,zma-miR171a-3p_L-3R+1,mtr-miR171a,zma-miR171d-3p,zma-MIR171f-p5,zma-MIR171f-p3,zma-miR171c-3p_1ss4CT,zma-MIR171j-p3,zma-miR171i-5p,zma-MIR171i-p3,mtr-miR171c,mtr-miR171c_2ss9CT21TC,sbi-MIR171h-p3,zma-miR171l-3p_L+2R-2,zma-miR171a-3p_R+1_1ss12CT,gma-miR171m_1ss21AC,lja-miR171d-5p_L-1R+3_1ss9CA
MIPF0000032	MIR160	zma-miR160a-5p,zma-miR160a-3p,zma-miR160d-3p,zma-miR160b-3p,zma-MIR160e-p3,mtr-miR160a_L+1,zma-miR160f-5p_R-1,mtr-miR160c_L+1_1ss16AT,mtr-miR160a_L+2,ppt-miR160a_L+1R-1,smo-miR160a_L+2,htu-miR160a_R+1
MIPF0000035	MIR172	osa-miR172d-5p_R+1_1ss11CT,zma-miR172a_R+1,zma-miR172b-5p_L+1,zma-miR172c-5p_L+1R-1,zma-miR172e_L-1,bdi-miR172a-3p_1ss7TC,mtr-miR172b_R+1,mtr-miR172b_R+2,mtr-miR172c-5p
MIPF0000037	MIR169_2	osa-miR169b_L+3R-2,osa-MIR169b-p3_1ss15GA,zma-miR169a-5p,zma-miR169a-3p_R-1,zma-miR169c-5p,zma-miR169c-3p_R-1,zma-miR169r-3p_R-1,bdi-MIR169a-p5_2ss8TC17TC,bdi-MIR169c-p3_2ss14TC18GC,mtr-miR169b_R+1
MIPF0000045	MIR164	ath-miR164c-5p,osa-MIR164d-p5,zma-miR164a-5p,zma-miR164d-3p_R+1,zma-MIR164b-p3,zma-miR164e-5p,zma-MIR164e-p3,zma-miR164f-5p,zma-miR164f-3p,zma-miR164h-5p_R-2
MIPF0000047	MIR396	zma-miR396a-5p,zma-miR396a-3p,mtr-miR396b-5p_1ss21GA,mtr-miR396b-3p,mtr-miR396b-5p_R+1,zma-miR396c_L-1,zma-MIR396d-p3_2ss9GC17GA,zma-miR396e-5p,ata-miR396a-5p_L+3,ata-miR396d-3p
MIPF0000081	MIR168	zma-miR168a-5p,zma-miR168a-3p_R+1,zma-miR168b-3p_R+1,mtr-miR168c-3p,mtr-miR168c-3p_L+2_1ss18CG,nta-miR168d
MIPF0000083	MIR393	mtr-miR393a_L+1,zma-miR393a-5p_R-1,zma-miR393a-3p_L-1,zma-miR393b-5p_R-1,zma-miR393b-3p_L-1,zma-miR393c-3p_L-1
MIPF0000100	MIR394	zma-miR394a-5p,zma-miR394a-3p_R+1
MIPF0000101	MIR390	zma-miR390a-5p,zma-miR390a-3p_R-1
MIPF0000102	MIR408	zma-MIR408a-p5,zma-miR408a_L-1,zma-miR408b-5p_R-1,gma-miR408a-3p_L-1R+3,mdm-miR408a_L-1R+3,mdm-miR408b_L-1R+1
MIPF0000104	MIR171_2	zma-MIR171g-p5,zma-MIR171g-p3,zma-miR171h-5p_L+2R-1,zma-miR171h-3p_L-1R+1,lus-miR171h_L-1R+2,bdi-miR171f_R+1_1ss20CT
MIPF0000107	MIR398	mtr-miR398b,aly-miR398a-3p,bra-miR398-5p_1ss8CT,bra-miR398-3p_1ss21GT,ata-miR398f-3p_R+2
MIPF0000120	MIR397	zma-MIR397b-p5,zma-MIR397b-p3,mdm-miR397a_L+1R-1,bdi-miR397b-5p_L-1R+2
MIPF0000125	MIR167_2	zma-miR167e-5p_R-1,zma-miR167g-3p_L+1
MIPF0000136	MIR535	ppe-miR535b
MIPF0000169	MIR162_2	osa-miR162b,zma-miR162-5p,zma-miR162-3p_R+1
MIPF0000294	MIR158	aly-miR158a-3p
MIPF0000344	MIR818	sbi-miR5568g-3p_2ss14AC21GA
MIPF0000388	MIR529	zma-miR529-5p
MIPF0000402	MIR444	ssp-miR444a_2ss20TC21TA,zma-miR444a_2ss20TC21TA
MIPF0000403	MIR482	ptc-miR1448_L+1R+1_1ss11GA,mdm-miR482a-5p_L-1,mdm-miR482a-3p,gma-miR482b-3p,mdm-miR482c,ppe-miR482f
MIPF0000442	MIR824	aly-miR824-3p
MIPF0000571	MIR1882	osa-miR1882e-3p
MIPF0000699	MIR1507	gma-miR1507a
MIPF0000703	MIR1510	gma-miR1510b-5p,gma-miR1510b-3p_R+1
MIPF0000719	MIR1508	gma-miR1508a_L-2
MIPF0000726	MIR827	osa-miR827_1ss15GA,zma-miR827-5p_L+1,zma-miR827-3p,bdi-miR827-5p_L+2_2ss13TG19CT
MIPF0000745	MIR2118	zma-MIR2118a-p5_2ss9AT17AC,zma-miR2118a,zma-MIR2118b-p5,zma-miR2118b,zma-miR2118c,zma-MIR2118d-p5_1ss10TC,zma-miR2118d
MIPF0000832	MIR169_5	osa-MIR1430-p5_2ss1GC22TA,osa-MIR1430-p5_1ss1GC,zma-miR169m-5p_R+2,zma-miR169m-3p_L+1,zma-miR169n-3p_L+1
MIPF0000868	MIR528	osa-miR528-5p_L+2,zma-miR528a-5p,zma-miR528a-3p,bdi-MIR528-p5,bdi-MIR528-p3_1ss21GT
MIPF0000871	MIR398_2	zma-miR398a-5p,zma-miR398a-3p,zma-miR398b-5p
MIPF0000936	MIR3522	gma-miR3522_L+2
MIPF0001000	MIR2109	gma-miR2109-5p_R+1,gma-miR2109-3p
MIPF0001063	MIR1432	zma-miR1432-5p_L-1R+1,zma-miR1432-3p_L+1R-1
MIPF0001121	MIR2950	vvi-miR2950-5p
MIPF0001218	MIR1878	bdi-miR1878-3p_1ss19GA
MIPF0001279	MIR5565	sbi-MIR5565e-p5_2ss3TC21TG
MIPF0001299	MIR4414	gma-miR4414-3p_L+1
MIPF0001377	MIR5568	sbi-miR5568b-5p_L+2R-2,sbi-miR5568b-3p_L+1R-1,sbi-MIR5568d-p3_1ss15AG,sbi-MIR5568d-p5_1ss4TC,sbi-miR5568f-3p_L-1
MIPF0001505	MIR1885	bra-miR1885b
MIPF0001516	MIR7120	mdm-miR7120a_L+1R-1
MIPF0001851	MIR7125	mdm-miR7125_1ss17AG

## Sheet: Supplementary Table S5
Index	miR_name	miR_seq	up/down	fold_change(NACL(mean)/H2O(mean))	log2(fold_change)	pvalue(t_test)
1	PC-3p-79359_42	UUGAACCUGAGAUUUUACCUGC	up	8.77703	3.13373	0.00380235
2	PC-3p-77241_44	UCUCGAUGGCUUAUCUCCCGUC	up	7.68165	2.94142	0.0126874
3	PC-3p-86637_38	CCCAUUGCUUCCAAACAAGCCC	up	6.70196	2.74458	0.0370462
4	PC-5p-74408_46	AUAAACCCGGAGAGGAUUGGAGGG	up	6.25112	2.64411	0.0383718
5	PC-5p-80724_41	AUGUCAGAGGCAGAACACGUCAGA	up	6.20162	2.63265	0.0278063
6	PC-3p-62016_57	UUUUGAGAUGAAACGAACAAGG	up	5.79569	2.53498	0.0243955
7	PC-3p-57148_63	UUUUAGCCUCUCUAAUCCCCU	up	5.48457	2.45538	0.0484466
8	PC-5p-78786_42	AAACCAGAGUGUUUGCAGCUCCUC	up	5.44142	2.44398	0.0271042
9	PC-3p-110994_27	AACUGCGCCACACUUUGUCUAAGG	up	5.36597	2.42384	0.0281896
10	PC-3p-50344_73	GCCUUAAUAAUCUGAAUCCGC	up	5.02372	2.32876	0.00751471
11	PC-3p-126563_22	GACGCAGCACCGUUGGAUGUGGAG	up	4.73757	2.24415	0.0442716
12	PC-3p-77205_44	UGAUCCCUACCCACCAAAUCA	up	3.08873	1.62702	0.0499515
13	PC-5p-19607_184	UACGAAUUGAUGGCCAUCUUC	up	3.01193	1.59069	0.000354379
14	PC-3p-45471_81	UCAAUCCCCUCCAUUACCCUU	up	2.95169	1.56154	0.0428368
15	PC-3p-26329_140	AAGAUGGCCAUCAAUUCGUAU	up	2.89228	1.53221	0.00254333
16	PC-5p-55376_65	AUCCAGACCACACCCUCCACAUCC	up	2.86045	1.51624	0.0489639
17	PC-3p-53825_67	AGCACCUCCAAUCCCUUCCGGU	up	2.45371	1.29496	0.032672
18	PC-3p-44618_83	AACCUUAUCUCCGACGGCCUCGUA	up	2.43583	1.28441	0.0223578
19	zma-miR395a-3p_L-1	UGAAGUGUUUGGGGGAACUC	up	2.29704	1.19978	0.0291844
20	zma-MIR395o-p5	UGAAGUGUUUGGGGGAACUC	up	2.29704	1.19978	0.0291844
21	PC-5p-15553_228	AUACUCAUCCCUUGUGUGCCACUG	up	2.2712	1.18346	0.0139613
22	PC-5p-16905_212	AUCACGGGAGGAUUGGAGAGG	up	2.22597	1.15443	0.00772783
23	PC-3p-85303_38	AAUUCCCUUCGGGUUUGAGGCUCC	up	inf	inf	0.00247944
24	PC-3p-74621_46	UCCCUUUGGAAAUUGUGGUUC	up	inf	inf	0.0154623
25	PC-5p-146967_17	UUGGUUGCUGCUACUCUGAAA	up	inf	inf	0.0212614
26	PC-3p-96792_32	AACUAAAAUGGAAUUAAGUGGAGG	up	inf	inf	0.0261196
27	zma-miR394a-3p_R+1	AGGUGGGCAUACUGCCAAUGG	up	inf	inf	0.0331933
28	PC-5p-11039_314	UUGGGAGCCACAAAACUGAAG	up	1.8022	0.84976	0.0259816
29	zma-miR162-3p_R+1	UCGAUAAACCUCUGCAUCCAG	up	1.73705	0.796638	0.00851815
30	PC-5p-43478_85	CCAAUCAAAAUCCAACGGUGA	up	1.70018	0.765684	0.0434773
31	PC-3p-6211_532	UUUGUGGUCUCAAAGUGAUAU	up	1.67724	0.746092	0.023997
32	PC-5p-11601_299	AGUGGAUUGAAGGGGGAUUGG	up	1.65521	0.727013	0.0270391
33	zma-miR167b-3p_L-1	AUCAUGCUGUGACAGUUUCACU	up	1.58332	0.662953	0.0298451
34	PC-5p-14680_241	UUAAAUCUGGACCCUUCAUCU	up	1.53677	0.619898	0.0114427
35	PC-5p-16629_215	ACUCAUCCCUUGUGUGCCACUGAG	up	1.52075	0.60478	0.0120889
36	PC-5p-25249_146	UGCUCACCUAUACCCUUAGUC	up	1.47041	0.556214	0.0368509
37	PC-5p-16332_218	UUACAUCCCCUCACAUCCACC	up	1.38642	0.471367	0.020474
38	zma-MIR159d-p5	AGCUGCCGGUUCAUGGAUACC	down	0.569255	-0.812852	0.0348636
39	zma-MIR159c-p5	AGCUGCCGGUUCAUGGAUACC	down	0.569255	-0.812852	0.0348636
40	zma-MIR408a-p5	CAGGGAUGAGACAGAGCAUGG	down	0.661738	-0.595669	0.0198357
41	zma-miR397a-5p_L-3	UUGAGCGCAGCGUUGAUG	down	0.713464	-0.517087	0.0488281

## Sheet: Supplementary Table S6
Index	miR_name	miR_seq	up/down	fold_change(NA2CO3(mean)/H2O(mean))	log2(fold_change)	pvalue(t_test)
1	zma-MIR169g-p3	UGGGCGGUCUCCUUGGCUAGC	up	18.0786	4.17621	0.0162742
2	zma-miR169i-3p_R+1	GGCAGUCUCCUUGGCUAGC	up	12.3803	3.62997	0.0130338
3	zma-miR172b-5p_L+1	GCAGCACCAUCAAGAUUCACA	up	8.96843	3.16486	0.0394689
4	zma-miR167e-3p	GAUCAUGCUGUGCAGUUUCAUC	up	7.45951	2.89908	0.00199757
5	zma-miR169a-3p_R-1	GGCAAGUUGUUCUUGGCUAC	up	7.29232	2.86638	0.0222629
6	zma-miR168a-3p_R+1	CCCGCCUUGCACCAAGUGAAU	up	6.21716	2.63626	0.00686943
7	zma-MIR2118a-p5_2ss9AT17AC	AUGAGAACUUGAAGGACC	up	6.05946	2.59919	0.0346389
8	zma-miR169i-3p	GGCAGUCUCCUUGGCUAG	up	6.00798	2.58688	0.00178291
9	zma-miR397a-5p_L-3	UUGAGCGCAGCGUUGAUG	up	5.19426	2.37692	0.0124403
10	PC-3p-14530_243	GCAUCCAUUCUUGGCUAAGUG	up	3.95737	1.98454	0.0261321
11	zma-miR168b-3p_R+1	CCCGCCUUGCAUCAAGUGAAU	up	3.6533	1.8692	0.00404121
12	zma-miR528a-3p	CCUGUGCCUGCCUCUUCCAUU	up	3.60302	1.84921	0.00276961
13	zma-miR156d-3p	GCUCACUUCUCUUUCUGUCAGC	up	3.41388	1.77141	0.0207612
14	zma-MIR171f-p5	UGUUGGCAUGGCUCAAUCAAC	up	3.00141	1.58564	0.0101276
15	zma-miR167d-3p	GGUCAUGCUGCUGCAGCCUCACU	up	2.9719	1.57138	0.0453694
16	zma-miR156a-3p	GCUCACUUCUCUCUCUGUCAGU	up	2.82787	1.49971	0.0391673
17	zma-miR169c-3p_R-1	GGCAAGUCUGUCCUUGGCUAC	up	2.82431	1.4979	0.0226715
18	zma-miR395e-5p_R-1	GUUCCCUUCAAGCACUUCACA	up	2.72888	1.44831	0.0450037
19	zma-miR172e_L-1	GAAUCUUGAUGAUGCUGCAU	up	2.6256	1.39265	0.0493385
20	zma-miR156b-3p	GCUCACCCUCUAUCUGUCAGU	up	2.52064	1.33379	0.0288641
21	zma-miR167g-3p_L+1	AGGUCAUGCUGUAGUUUCAUC	up	2.28321	1.19107	0.0210804
22	zma-miR168a-5p	UCGCUUGGUGCAGAUCGGGAC	up	2.11519	1.08078	0.038481
23	zma-miR166a-5p	GGAAUGUUGUCUGGCUCGGGG	down	0.488467	-1.03367	0.0252864
24	PC-3p-21721_167	AUGGUGCAUUGACUUGGUCAA	down	0.48071	-1.05676	0.0315264
25	zma-miR169m-5p_R+2	UAGCCAAGAAUGGCUUGCCUAUC	down	0.445407	-1.1668	0.0359814
26	PC-5p-11944_292	AAUCCCCUUCAGGAUUGGAGG	down	0.444914	-1.1684	0.0423976
27	PC-5p-9450_362	UUGGUCCGUUAGAUUUAGAUC	down	0.422799	-1.24196	0.00235975
28	zma-miR171h-3p_L-1R+1	UGAGCCGAACCAAUAUCACUC	down	0.386665	-1.37084	0.0109718
29	PC-3p-5500_594	AUCGUAUUAGGAACGUGGGUACCC	down	0.381459	-1.3904	0.0383093
30	zma-miR396a-5p	UUCCACAGCUUUCUUGAACUG	down	0.366267	-1.44903	0.0100194
31	zma-miR396a-3p	GUUCAAUAAAGCUGUGGGAAA	down	0.360597	-1.47154	0.00076948
32	PC-3p-8618_396	UAGACACAGAUGGACCCUACAA	down	0.359363	-1.47649	0.0439541
33	PC-5p-10104_341	UUGUUUGAGAGCCAAGGGAAU	down	0.345766	-1.53213	0.00229965
34	PC-5p-36895_101	UAUCCCGUGAACCACAUAAAG	down	0.329688	-1.60082	0.0477983
35	PC-5p-14680_241	UUAAAUCUGGACCCUUCAUCU	down	0.320194	-1.64298	0.0327319
36	PC-5p-8822_387	AAUCCUCUUCAGGAUUGGAGG	down	0.314647	-1.6682	0.00851031
37	zma-miR166i-5p	GGAAUGUCGUCUGGCGCGAGA	down	0.311254	-1.68384	0.0402035
38	PC-3p-15749_225	UCCCCUUCAAUUCCCUCUGGU	down	0.295917	-1.75674	0.0245748
39	PC-5p-8871_385	ACAUAACUAAUUGUGGGCCGUGCC	down	0.281872	-1.82689	0.0231362
40	zma-MIR159i-p3	UUUGCAUGACCGAGGAGCUGC	down	0.265511	-1.91316	0.0342792
41	zma-MIR159h-p3	UUUGCAUGACCGAGGAGCUGC	down	0.265511	-1.91316	0.0342792
42	zma-miR395a-5p_R-1	GUUCUCCUCAAACCACUUCAGU	down	0.263436	-1.92448	0.025882
43	zma-miR169l-5p_R+1	UAGCCAGGGAUGAUUUGCCUGU	down	0.207408	-2.26946	0.0407027
44	zma-miR159a-5p	GAGCUCCUAUCAUUCCAAUGA	down	0.197807	-2.33783	0.00247076
45	PC-3p-19685_184	CCCUCUAAUCUCCUCCGAUUU	down	0.176842	-2.49946	0.0325895
46	PC-5p-36983_101	UCGGAUCCACCAUCUAUGGCU	down	0.172834	-2.53254	0.0240928
47	PC-5p-70679_49	AGGGGUUCAGCUUGUUAAGUCA	down	0.163555	-2.61216	0.0358684
48	PC-5p-41865_88	ACAUCCUCCACAUCCAACGGU	down	0.158292	-2.65934	0.0338199
49	PC-3p-11906_293	AACGAGUUAGUAACGUGGGUACCC	down	0.122128	-3.03353	0.0284113
50	PC-5p-17740_203	ACAUAACUAAUUGUGGGCCGUGUC	down	0.121418	-3.04195	0.00554609
51	PC-5p-37754_98	UGAAGGGGAUUGGAGGAGCUA	down	0.117057	-3.09472	0.0287129
52	PC-5p-60806_59	UUAAAUUGCCAAACACAAAGA	down	0.117017	-3.09521	0.0287949
53	PC-3p-17533_205	CUGUUUGAAUGUACUAGAGCU	down	0.116481	-3.10184	0.0266162
54	zma-miR162-5p	GGGCGCAGUGGUUUAUCGAUC	up	inf	inf	0.0364552
55	zma-miR156k-3p_L+1	UGCUCGCUUCUCUUUCUGUCAGC	up	1.84603	0.88443	0.0462114
56	zma-miR156i-3p	GCUCACUGCUCUAUCUGUCAUC	up	1.78103	0.832715	0.0493781
57	zma-miR156e-3p_2ss13CA21TC	GCUCACUGCUCUAUCUGUCACC	up	1.77726	0.829655	0.0379899
58	zma-miR156l-3p	GCUCACUGCUCUAUCUGUCACC	up	1.77726	0.829655	0.0379899
59	PC-5p-32251_115	AUGCGGAGAGGCUCUCGAGAGA	down	-inf	-inf	0.00672544
60	PC-5p-71051_48	AAUUGGCGCCAACUUUUCCUACGU	down	-inf	-inf	0.0104418
61	PC-5p-73700_46	CCGAGGGGAUCCAUGGGAGAA	down	-inf	-inf	0.0159412
62	PC-5p-56762_64	UUGAAACCCAGCAAUCGAACA	down	-inf	-inf	0.0218913
63	PC-5p-55332_65	AACUCGCUCGACUCGGCUCGUUAG	down	-inf	-inf	0.0245074
64	PC-3p-73261_47	CCCCUUGGGAAAUUGAGGUUC	down	-inf	-inf	0.0301763
65	PC-5p-40994_90	AAACCAGAGUGGUUUGCAGCCCCU	down	-inf	-inf	0.0384346
66	PC-5p-35646_104	UUGUUCGGUUGUGCCUGGAUC	down	-inf	-inf	0.0484313
67	zma-MIR408a-p5	CAGGGAUGAGACAGAGCAUGG	down	0.694052	-0.526884	0.0207574
68	zma-miR167e-5p_R-1	UGAAGCUGCCAGCAUGAUCU	down	0.61158	-0.709387	0.00396421
69	PC-3p-25701_143	UAGACACAGAUGGACCCUACA	down	0.59714	-0.74386	0.0456152
70	zma-miR167a-5p	UGAAGCUGCCAGCAUGAUCUA	down	0.577141	-0.793004	0.0143195
71	zma-MIR159d-p5	AGCUGCCGGUUCAUGGAUACC	down	0.573254	-0.802753	0.00457471
72	zma-MIR159c-p5	AGCUGCCGGUUCAUGGAUACC	down	0.573254	-0.802753	0.00457471
73	zma-miR396c_L-1	UCCACAGGCUUUCUUGAACUG	down	0.544543	-0.876881	0.00737519
74	PC-5p-26392_140	UUGGAGAGGAUUGAAGGGAUU	down	0.529678	-0.916812	0.00997913

## Sheet: Supplementary Table S7
Index	miR_name	miR_seq	up/down	fold_change(NA2CO3(mean)/NACL(mean))	log2(fold_change)	pvalue(t_test)
1	zma-MIR169g-p3	UGGGCGGUCUCCUUGGCUAGC	up	13.9678	3.80403	0.0201109
2	zma-miR169i-3p_R+1	GGCAGUCUCCUUGGCUAGC	up	10.6718	3.41573	0.0124144
3	zma-miR168a-3p_R+1	CCCGCCUUGCACCAAGUGAAU	up	8.29057	3.05147	0.00812617
4	zma-miR167e-3p	GAUCAUGCUGUGCAGUUUCAUC	up	7.55468	2.91737	1.09559e-05
5	zma-miR169i-3p	GGCAGUCUCCUUGGCUAG	up	7.52896	2.91245	0.00425326
6	zma-miR397a-5p_L-3	UUGAGCGCAGCGUUGAUG	up	7.28034	2.86401	0.0118707
7	zma-MIR2118a-p5_2ss9AT17AC	AUGAGAACUUGAAGGACC	up	6.33586	2.66354	0.0329065
8	zma-miR169a-3p_R-1	GGCAAGUUGUUCUUGGCUAC	up	6.09256	2.60705	0.0217098
9	zma-miR172b-5p_L+1	GCAGCACCAUCAAGAUUCACA	up	5.92114	2.56588	0.0364789
10	zma-miR167d-3p	GGUCAUGCUGCUGCAGCCUCACU	up	5.77946	2.53093	0.0009784
11	zma-miR528a-3p	CCUGUGCCUGCCUCUUCCAUU	up	4.91001	2.29573	0.00875337
12	PC-3p-110994_27	AACUGCGCCACACUUUGUCUAAGG	down	-inf	-inf	0.0135975
13	PC-3p-117319_24	AAGUGUUGCUUUUGCCCGAGAC	down	-inf	-inf	0.0156624
14	PC-3p-34852_107	AUUGAGGUUAAUACUAGAGUA	down	-inf	-inf	0.0475
15	PC-3p-39963_93	AUCCCCCUCUGGAUUGGUGUAACC	down	-inf	-inf	0.0398903
16	PC-3p-55018_66	AAUCCCCUCUGGAUUGGUGUAACC	down	-inf	-inf	0.0220623
17	PC-3p-57148_63	UUUUAGCCUCUCUAAUCCCCU	down	-inf	-inf	0.0457567
18	PC-3p-59028_61	AUUAGAAACGUCGGUACCCAUGUU	down	-inf	-inf	0.0144149
19	PC-3p-68947_50	AUCUCAAUCCCACCCAAUACACUC	down	-inf	-inf	0.0355353
20	PC-3p-69473_50	UUGAGAAUAAUCGAAUAAGCC	down	-inf	-inf	0.00874495
21	PC-3p-73261_47	CCCCUUGGGAAAUUGAGGUUC	down	-inf	-inf	0.0110758
22	PC-3p-77241_44	UCUCGAUGGCUUAUCUCCCGUC	down	-inf	-inf	0.0221409
23	PC-3p-78633_43	AUCGUUGGAUCAAGAAGGAACACU	down	-inf	-inf	0.0280662
24	PC-3p-79359_42	UUGAACCUGAGAUUUUACCUGC	down	-inf	-inf	0.000781727
25	PC-3p-81308_41	AAUUCGGACGACUAAACUUAGGUA	down	-inf	-inf	0.0372421
26	PC-3p-84827_39	UUCUGGAGGGGAUUUGAGUUU	down	-inf	-inf	0.0211412
27	PC-3p-86637_38	CCCAUUGCUUCCAAACAAGCCC	down	-inf	-inf	0.043238
28	PC-3p-94486_33	AAUCCUCUCCGGGUUUAUAGCUCC	down	-inf	-inf	0.044478
29	PC-3p-96792_32	AACUAAAAUGGAAUUAAGUGGAGG	down	-inf	-inf	0.0261196
30	PC-5p-112824_26	UAGUUUGGGAGUCCAAAACC	down	-inf	-inf	0.00321426
31	PC-5p-146967_17	UUGGUUGCUGCUACUCUGAAA	down	-inf	-inf	0.0212614
32	PC-5p-32251_115	AUGCGGAGAGGCUCUCGAGAGA	down	-inf	-inf	0.0174779
33	PC-5p-34852_107	AUUGAGGUUAAUACUAGAGUA	down	-inf	-inf	0.0475
34	PC-5p-35646_104	UUGUUCGGUUGUGCCUGGAUC	down	-inf	-inf	0.0211263
35	PC-5p-41552_89	AAACCAGAGUGUUUGCAGCCCCUC	down	-inf	-inf	0.0121158
36	PC-5p-49476_74	UUCCUGCCUAAGGCGCCACAA	down	-inf	-inf	0.00321531
37	PC-5p-49656_74	CACAGCACUCUGCAAAGACG	down	-inf	-inf	0.0356082
38	PC-5p-51025_72	AAUCCCAUCCAAUCCAUAGGUAAC	down	-inf	-inf	0.00786464
39	PC-5p-51427_71	AAUCAAUCCAGACCACACCCUCCA	down	-inf	-inf	0.0450565
40	PC-5p-53027_69	AACUUAAACCCCCUCCAGGAUUCC	down	-inf	-inf	0.0237734
41	PC-5p-55332_65	AACUCGCUCGACUCGGCUCGUUAG	down	-inf	-inf	0.0124329
42	PC-5p-56762_64	UUGAAACCCAGCAAUCGAACA	down	-inf	-inf	0.0258149
43	PC-5p-70481_49	UAUCCAGAUGUGUUGAGGUGG	down	-inf	-inf	3.56024e-05
44	PC-5p-74408_46	AUAAACCCGGAGAGGAUUGGAGGG	down	-inf	-inf	0.0426822
45	PC-5p-76469_44	ACAUAACUAAUUAUGGGCCAUGCC	down	-inf	-inf	0.0294559
46	PC-5p-76705_44	AACCCGGCUGCAAACCAGGACGUU	down	-inf	-inf	0.0371339
47	PC-5p-80724_41	AUGUCAGAGGCAGAACACGUCAGA	down	-inf	-inf	0.0327501
48	PC-5p-88724_36	UUUGGGAGUAAGGGUAAUAGA	down	-inf	-inf	0.0337227
49	PC-5p-92021_35	UGGUGUGCUCAGUUUUACCCU	down	-inf	-inf	0.0254473
50	zma-MIR164b-p3	AUGGUUCUUGAUGUGCCCAUC	down	-inf	-inf	0.0155563
51	PC-3p-50344_73	GCCUUAAUAAUCUGAAUCCGC	down	0.0533125	-4.22938	0.00731416
52	PC-3p-11906_293	AACGAGUUAGUAACGUGGGUACCC	down	0.0821528	-3.60555	0.000225313
53	PC-5p-41865_88	ACAUCCUCCACAUCCAACGGU	down	0.099784	-3.32505	0.00531874
54	zma-miR2118d	UUCCUGAUGCCUCCCAUGCCUA	down	0.102457	-3.28691	0.014571
55	PC-3p-85303_38	AAUUCCCUUCGGGUUUGAGGCUCC	down	0.106895	-3.22573	0.00582415
56	PC-5p-54764_66	AUUGAUAUGGAUUGAGAGGGAU	down	0.118316	-3.07928	0.0151922
57	PC-5p-17740_203	ACAUAACUAAUUGUGGGCCGUGUC	down	0.119048	-3.07039	0.0143827
58	PC-3p-18447_195	AUAGCACCGUUGGAUGUGGAGGGU	down	0.122604	-3.02792	0.0411676
59	PC-3p-31876_116	AAAACCCCCUGACACAGCACCGUU	down	0.126424	-2.98366	0.00167916
60	PC-3p-62016_57	UUUUGAGAUGAAACGAACAAGG	down	0.127577	-2.97056	0.0139398
61	zma-miR395n-5p_R-1	GUUCUCUACAAGCACUUCACG	down	0.138382	-2.85327	0.0454045
62	PC-5p-23545_156	AUCUGGUGCGUUUAUGAGCAAUCC	down	0.140398	-2.8324	0.00975371
63	PC-5p-43769_85	AAAUAUACUCAUUCCUUGUAUGCC	down	0.143141	-2.80449	0.0218119
64	PC-5p-55376_65	AUCCAGACCACACCCUCCACAUCC	down	0.148784	-2.74871	0.0125392
65	PC-3p-71965_48	AGCACCGUUGGAUGUGAAGGGUGU	down	0.15523	-2.68752	0.0244403
66	PC-5p-78786_42	AAACCAGAGUGUUUGCAGCUCCUC	down	0.155296	-2.68691	0.016069
67	PC-3p-26329_140	AAGAUGGCCAUCAAUUCGUAU	down	0.162465	-2.6218	0.00246176
68	zma-miR169l-5p_R+1	UAGCCAGGGAUGAUUUGCCUGU	down	0.166423	-2.58707	0.0185275
69	PC-3p-19685_184	CCCUCUAAUCUCCUCCGAUUU	down	0.169132	-2.56378	0.0374981
70	PC-5p-36983_101	UCGGAUCCACCAUCUAUGGCU	down	0.175517	-2.51032	0.0242365
71	PC-3p-44618_83	AACCUUAUCUCCGACGGCCUCGUA	down	0.187892	-2.41202	0.0288775
72	PC-5p-23987_153	UUGUGUGUCCAUCUGUGUCUA	down	0.196968	-2.34397	0.0317975
73	PC-3p-33951_109	AUUGAAUCCCCUCCCAUCCCC	down	0.201144	-2.3137	0.036656
74	PC-5p-22759_161	AGACCACACCCUCCACAUCCAACG	down	0.206553	-2.27542	0.00990322
75	PC-5p-14680_241	UUAAAUCUGGACCCUUCAUCU	down	0.208356	-2.26288	0.0098748
76	PC-5p-24015_153	ACCACACCCUCCACAUCCAACGGU	down	0.209387	-2.25575	0.0186631
77	PC-3p-8618_396	UAGACACAGAUGGACCCUACAA	down	0.211596	-2.24062	0.0307052
78	PC-5p-11039_314	UUGGGAGCCACAAAACUGAAG	down	0.232352	-2.10562	0.0149763
79	zma-miR166i-5p	GGAAUGUCGUCUGGCGCGAGA	down	0.23541	-2.08675	0.0180688
80	zma-miR395a-3p_L-1_1ss15GT	UGAAGUGUUUGGGUGAACUC	down	0.24648	-2.02046	0.00441681
81	zma-miR159a-5p	GAGCUCCUAUCAUUCCAAUGA	down	0.247426	-2.01493	0.000664087
82	zma-miR399g-5p	GGGCAACCCCCCGUUGGCAGG	up	1.65692	0.728506	0.0133297
83	zma-miR399a-5p	GUGCGGUUCUCCUCUGGCACG	up	1.69775	0.763623	0.0234957
84	zma-miR168a-5p	UCGCUUGGUGCAGAUCGGGAC	up	2.30826	1.2068	0.0233531
85	zma-MIR171f-p5	UGUUGGCAUGGCUCAAUCAAC	up	2.35589	1.23628	0.0180557
86	zma-miR167g-3p_L+1	AGGUCAUGCUGUAGUUUCAUC	up	2.4008	1.26351	0.00460458
87	zma-miR390a-3p_R-1	CGCUAUCUAUCCUGAGCUCC	up	2.41357	1.27117	0.00266215
88	zma-miR156d-3p	GCUCACUUCUCUUUCUGUCAGC	up	2.89044	1.53129	0.0271374
89	zma-miR169c-3p_R-1	GGCAAGUCUGUCCUUGGCUAC	up	2.93228	1.55202	0.000301916
90	PC-3p-14530_243	GCAUCCAUUCUUGGCUAAGUG	up	3.46791	1.79407	0.0348459
91	zma-miR168b-3p_R+1	CCCGCCUUGCAUCAAGUGAAU	up	3.56357	1.83333	0.00310238
92	PC-5p-10104_341	UUGUUUGAGAGCCAAGGGAAU	down	0.261397	-1.93569	0.0435782
93	PC-3p-14706_240	AAAAAGCCAGAACGAUUUAUGA	down	0.263608	-1.92353	0.0213208
94	PC-5p-16629_215	ACUCAUCCCUUGUGUGCCACUGAG	down	0.265522	-1.9131	0.0316758
95	PC-5p-12516_280	CUGUUUAUCCCCUUAUGAAUU	down	0.266722	-1.90659	0.0329113
96	PC-5p-11944_292	AAUCCCCUUCAGGAUUGGAGG	down	0.282494	-1.82371	0.0357897
97	PC-5p-25249_146	UGCUCACCUAUACCCUUAGUC	down	0.289916	-1.78629	0.0285248
98	zma-miR395a-3p_L-1	UGAAGUGUUUGGGGGAACUC	down	0.291075	-1.78054	0.0281974
99	zma-MIR395o-p5	UGAAGUGUUUGGGGGAACUC	down	0.291075	-1.78054	0.0281974
100	PC-3p-15749_225	UCCCCUUCAAUUCCCUCUGGU	down	0.292111	-1.77541	0.0290046
101	PC-3p-13737_256	UCCAAUCUUCCCGUGAUCCCG	down	0.292281	-1.77457	0.00857709
102	PC-5p-8871_385	ACAUAACUAAUUGUGGGCCGUGCC	down	0.293555	-1.7683	0.0269658
103	zma-miR399f-3p	UGCCAAAGGAAAUUUGCCCCG	down	0.296478	-1.754	0.0372403
104	PC-3p-5500_594	AUCGUAUUAGGAACGUGGGUACCC	down	0.300307	-1.73549	0.0273225
105	PC-3p-1229_2391	AUUUUAGCCCCUCCAAUCUCC	down	0.301386	-1.73031	0.0165609
106	zma-miR396a-3p	GUUCAAUAAAGCUGUGGGAAA	down	0.308284	-1.69767	0.0117792
107	PC-5p-3854_811	AGACCACAUCCUCCACAUCCA	down	0.319665	-1.64537	0.0173499
108	PC-5p-43599_85	UAGCACUUCACCUUUAGCACA	down	0.322969	-1.63053	0.0437095
109	PC-5p-32962_112	AGCCGUCGGAGAUAAGGCUUUGCC	down	0.346719	-1.52816	0.0470323
110	zma-miR162-3p_R+1	UCGAUAAACCUCUGCAUCCAG	down	0.360417	-1.47226	0.00129197
111	zma-miR1432-5p_L-1R+1	UCAGGAGAGAUGACACCGACG	down	0.365168	-1.45337	0.0241979
112	PC-3p-25701_143	UAGACACAGAUGGACCCUACA	down	0.375138	-1.41451	0.0402733
113	PC-3p-27385_135	UAGCUCUUCCUGUUUGGAUAU	down	0.382976	-1.38467	0.0416962
114	PC-5p-9450_362	UUGGUCCGUUAGAUUUAGAUC	down	0.383798	-1.38158	0.0422962
115	PC-5p-15553_228	AUACUCAUCCCUUGUGUGCCACUG	down	0.389344	-1.36088	0.00609026
116	zma-miR167b-3p_L-1	AUCAUGCUGUGACAGUUUCACU	down	0.394544	-1.34174	0.00042064
117	PC-5p-16905_212	AUCACGGGAGGAUUGGAGAGG	down	0.397967	-1.32928	0.0121678
118	PC-5p-11601_299	AGUGGAUUGAAGGGGGAUUGG	down	0.399487	-1.32378	0.0124235
119	PC-5p-26392_140	UUGGAGAGGAUUGAAGGGAUU	down	0.414184	-1.27166	0.027549
120	PC-5p-25242_146	UACUUCUAUGGUCGUGUCAUC	down	0.415345	-1.26762	0.0494304
121	zma-miR2118b	UUCCCGAUGCCUCCCAUUCCUA	down	0.422706	-1.24227	0.0387934
122	zma-MIR159h-p3	UUUGCAUGACCGAGGAGCUGC	down	0.4325	-1.20923	0.0424089
123	zma-MIR159i-p3	UUUGCAUGACCGAGGAGCUGC	down	0.4325	-1.20923	0.0424089
124	zma-miR390a-5p	AAGCUCAGGAGGGAUAGCGCC	down	0.433224	-1.20682	0.0418944
125	zma-miR396a-5p	UUCCACAGCUUUCUUGAACUG	down	0.452803	-1.14305	0.0450678
126	zma-miR171h-3p_L-1R+1	UGAGCCGAACCAAUAUCACUC	down	0.453582	-1.14057	0.0196453
127	zma-miR164f-5p	UGGAGAAGCAGGGCACGUGCU	down	0.460657	-1.11824	0.0369783
128	zma-miR166a-5p	GGAAUGUUGUCUGGCUCGGGG	down	0.472305	-1.08221	0.00215324
129	PC-3p-21721_167	AUGGUGCAUUGACUUGGUCAA	down	0.475183	-1.07344	0.0323187
130	zma-miR159a-3p	UUUGGAUUGAAGGGAGCUCUG	down	0.476338	-1.06994	0.0185685
131	PC-3p-6211_532	UUUGUGGUCUCAAAGUGAUAU	down	0.487208	-1.03739	0.0111786
132	PC-3p-53825_67	AGCACCUCCAAUCCCUUCCGGU	down	0.487871	-1.03543	0.033769
133	zma-miR396c_L-1	UCCACAGGCUUUCUUGAACUG	down	0.489491	-1.03065	0.0353963
134	PC-5p-12216_286	UUGUGUGUCCAUAUGUGUCUA	down	0.500333	-0.999039	0.00979702
135	PC-5p-21072_172	AAACACGUCCCUGUCAGGGCGC	down	0.503385	-0.990267	0.0151004
136	PC-5p-19607_184	UACGAAUUGAUGGCCAUCUUC	down	0.507886	-0.977424	0.00202194
137	PC-5p-18462_195	CCUUUCUACCUCUGUUAAGUC	down	0.521816	-0.938387	0.0271239
138	zma-miR167e-5p_R-1	UGAAGCUGCCAGCAUGAUCU	down	0.521942	-0.938039	0.0120959
139	PC-5p-23756_154	AUGCAGAACAAUUUACAGACG	down	0.535114	-0.902081	0.0288334
140	zma-miR166a-3p	UCGGACCAGGCUUCAUUCCCC	down	0.58524	-0.7729	0.0492641
141	PC-3p-1585_1832	AAUCCCCCUUCAAUCCACUCC	down	0.597075	-0.744016	0.030923
142	PC-5p-17330_207	AAGCAAGGAUAAUGGAGGGGA	down	0.61911	-0.691732	0.0308436
143	zma-miR399e-3p	UGCCAAAGGAGAGUUGCCCUG	down	0.632058	-0.661871	0.0296166
144	zma-miR393a-3p_L-1	UCAGUGCAAUCCCUUUGGAAU	down	0.633327	-0.658978	0.0192118
145	zma-miR393c-3p_L-1	UCAGUGCAAUCCCUUUGGAAU	down	0.633327	-0.658978	0.0192118
146	zma-miR169c-5p	CAGCCAAGGAUGACUUGCCGG	down	0.638338	-0.647608	0.00855677
147	zma-miR827-3p	UUAGAUGACCAUCAGCAAACA	down	0.643019	-0.637067	0.0234257
148	zma-miR399a-3p	UGCCAAAGGAGAAUUGCCCUG	down	0.681165	-0.553923	0.0223333
149	zma-miR393a-5p_R-1	UCCAAAGGGAUCGCAUUGAUC	down	0.725709	-0.462536	0.0388627
150	zma-miR393b-5p_R-1	UCCAAAGGGAUCGCAUUGAUC	down	0.725709	-0.462536	0.0388627

## Sheet: Supplementary Table S8
miRNA ID	Transcript ID	Gene ID	Gene Annoation	Score	Range	Strand	GO	KEGG
PC-5p-19607_184	Zm00001d015086_T004	Zm00001d015086	Probable tRNA (guanine(26)-N(2))-dimethyltransferase 2	3.5	1032-1052	1	GO:0032259(methylation);GO:0016740(transferase activity);GO:0008168(methyltransferase activity);GO:0003676(nucleic acid binding);GO:0008270(zinc ion binding);GO:0015074(DNA integration);GO:0006278(RNA-dependent DNA biosynthetic process);GO:0003964(RNA-directed DNA polymerase activity);GO:0008033(tRNA processing);GO:0003723(RNA binding);GO:0004809(tRNA (guanine-N2-)-methyltransferase activity);GO:…
PC-5p-19607_184	Zm00001d015086_T006	Zm00001d015086	Probable tRNA (guanine(26)-N(2))-dimethyltransferase 2	3.5	1113-1133	1	GO:0032259(methylation);GO:0016740(transferase activity);GO:0008168(methyltransferase activity);GO:0003676(nucleic acid binding);GO:0008270(zinc ion binding);GO:0015074(DNA integration);GO:0006278(RNA-dependent DNA biosynthetic process);GO:0003964(RNA-directed DNA polymerase activity);GO:0008033(tRNA processing);GO:0003723(RNA binding);GO:0004809(tRNA (guanine-N2-)-methyltransferase activity);GO:…
PC-5p-19607_184	Zm00001d015086_T005	Zm00001d015086	Probable tRNA (guanine(26)-N(2))-dimethyltransferase 2	3.5	1107-1127	1	GO:0032259(methylation);GO:0016740(transferase activity);GO:0008168(methyltransferase activity);GO:0003676(nucleic acid binding);GO:0008270(zinc ion binding);GO:0015074(DNA integration);GO:0006278(RNA-dependent DNA biosynthetic process);GO:0003964(RNA-directed DNA polymerase activity);GO:0008033(tRNA processing);GO:0003723(RNA binding);GO:0004809(tRNA (guanine-N2-)-methyltransferase activity);GO:…
PC-5p-19607_184	Zm00001d015086_T014	Zm00001d015086	Probable tRNA (guanine(26)-N(2))-dimethyltransferase 2	3.5	1368-1388	1	GO:0032259(methylation);GO:0016740(transferase activity);GO:0008168(methyltransferase activity);GO:0003676(nucleic acid binding);GO:0008270(zinc ion binding);GO:0015074(DNA integration);GO:0006278(RNA-dependent DNA biosynthetic process);GO:0003964(RNA-directed DNA polymerase activity);GO:0008033(tRNA processing);GO:0003723(RNA binding);GO:0004809(tRNA (guanine-N2-)-methyltransferase activity);GO:…
PC-5p-19607_184	Zm00001d015086_T003	Zm00001d015086	Probable tRNA (guanine(26)-N(2))-dimethyltransferase 2	3.5	1227-1247	1	GO:0032259(methylation);GO:0016740(transferase activity);GO:0008168(methyltransferase activity);GO:0003676(nucleic acid binding);GO:0008270(zinc ion binding);GO:0015074(DNA integration);GO:0006278(RNA-dependent DNA biosynthetic process);GO:0003964(RNA-directed DNA polymerase activity);GO:0008033(tRNA processing);GO:0003723(RNA binding);GO:0004809(tRNA (guanine-N2-)-methyltransferase activity);GO:…
PC-5p-19607_184	Zm00001d015086_T009	Zm00001d015086	Probable tRNA (guanine(26)-N(2))-dimethyltransferase 2	3.5	1322-1342	1	GO:0032259(methylation);GO:0016740(transferase activity);GO:0008168(methyltransferase activity);GO:0003676(nucleic acid binding);GO:0008270(zinc ion binding);GO:0015074(DNA integration);GO:0006278(RNA-dependent DNA biosynthetic process);GO:0003964(RNA-directed DNA polymerase activity);GO:0008033(tRNA processing);GO:0003723(RNA binding);GO:0004809(tRNA (guanine-N2-)-methyltransferase activity);GO:…
PC-5p-19607_184	Zm00001d015086_T007	Zm00001d015086	Probable tRNA (guanine(26)-N(2))-dimethyltransferase 2	3.5	1307-1327	1	GO:0032259(methylation);GO:0016740(transferase activity);GO:0008168(methyltransferase activity);GO:0003676(nucleic acid binding);GO:0008270(zinc ion binding);GO:0015074(DNA integration);GO:0006278(RNA-dependent DNA biosynthetic process);GO:0003964(RNA-directed DNA polymerase activity);GO:0008033(tRNA processing);GO:0003723(RNA binding);GO:0004809(tRNA (guanine-N2-)-methyltransferase activity);GO:…
PC-5p-19607_184	Zm00001d015086_T011	Zm00001d015086	Probable tRNA (guanine(26)-N(2))-dimethyltransferase 2	3.5	2158-2178	1	GO:0032259(methylation);GO:0016740(transferase activity);GO:0008168(methyltransferase activity);GO:0003676(nucleic acid binding);GO:0008270(zinc ion binding);GO:0015074(DNA integration);GO:0006278(RNA-dependent DNA biosynthetic process);GO:0003964(RNA-directed DNA polymerase activity);GO:0008033(tRNA processing);GO:0003723(RNA binding);GO:0004809(tRNA (guanine-N2-)-methyltransferase activity);GO:…
PC-5p-19607_184	Zm00001d015086_T001	Zm00001d015086	Probable tRNA (guanine(26)-N(2))-dimethyltransferase 2	3.5	2268-2288	1	GO:0032259(methylation);GO:0016740(transferase activity);GO:0008168(methyltransferase activity);GO:0003676(nucleic acid binding);GO:0008270(zinc ion binding);GO:0015074(DNA integration);GO:0006278(RNA-dependent DNA biosynthetic process);GO:0003964(RNA-directed DNA polymerase activity);GO:0008033(tRNA processing);GO:0003723(RNA binding);GO:0004809(tRNA (guanine-N2-)-methyltransferase activity);GO:…
PC-5p-19607_184	Zm00001d015086_T010	Zm00001d015086	Probable tRNA (guanine(26)-N(2))-dimethyltransferase 2	3.5	2812-2832	1	GO:0032259(methylation);GO:0016740(transferase activity);GO:0008168(methyltransferase activity);GO:0003676(nucleic acid binding);GO:0008270(zinc ion binding);GO:0015074(DNA integration);GO:0006278(RNA-dependent DNA biosynthetic process);GO:0003964(RNA-directed DNA polymerase activity);GO:0008033(tRNA processing);GO:0003723(RNA binding);GO:0004809(tRNA (guanine-N2-)-methyltransferase activity);GO:…
PC-5p-19607_184	Zm00001d015086_T013	Zm00001d015086	Probable tRNA (guanine(26)-N(2))-dimethyltransferase 2	3.5	3094-3114	1	GO:0032259(methylation);GO:0016740(transferase activity);GO:0008168(methyltransferase activity);GO:0003676(nucleic acid binding);GO:0008270(zinc ion binding);GO:0015074(DNA integration);GO:0006278(RNA-dependent DNA biosynthetic process);GO:0003964(RNA-directed DNA polymerase activity);GO:0008033(tRNA processing);GO:0003723(RNA binding);GO:0004809(tRNA (guanine-N2-)-methyltransferase activity);GO:…
PC-5p-19607_184	Zm00001d043228_T001	Zm00001d043228	Cardiolipin synthetase	4	641-662	1	GO:0008654(phospholipid biosynthetic process);GO:0016780(phosphotransferase activity, for other substituted phosphate groups);GO:0016020(membrane);GO:0016740(transferase activity);GO:0016021(integral component of membrane);GO:0008808(cardiolipin synthase activity);GO:0030145(manganese ion binding);GO:0005739(mitochondrion)
PC-5p-19607_184	Zm00001d040796_T003	Zm00001d040796	Ubiquitin-like-specific protease ESD4	4	962-981	1	GO:0008234(cysteine-type peptidase activity);GO:0006508(proteolysis);GO:0008233(peptidase activity)
PC-5p-19607_184	Zm00001d040796_T001	Zm00001d040796	Ubiquitin-like-specific protease ESD4	4	997-1016	1	GO:0008234(cysteine-type peptidase activity);GO:0006508(proteolysis);GO:0008233(peptidase activity)
PC-5p-19607_184	Zm00001d040796_T002	Zm00001d040796	Ubiquitin-like-specific protease ESD4	4	1024-1043	1	GO:0008234(cysteine-type peptidase activity);GO:0006508(proteolysis);GO:0008233(peptidase activity)
PC-3p-110994_27	Zm00001d040611_T005	Zm00001d040611	Homeobox protein liguleless 3	0.5	653-676	1	GO:0043565(sequence-specific DNA binding);GO:0005634(nucleus);GO:0006355(regulation of transcription, DNA-templated);GO:0003677(DNA binding)
PC-3p-110994_27	Zm00001d040611_T004	Zm00001d040611	Homeobox protein liguleless 3	0.5	1603-1626	1	GO:0043565(sequence-specific DNA binding);GO:0005634(nucleus);GO:0006355(regulation of transcription, DNA-templated);GO:0003677(DNA binding)
PC-3p-110994_27	Zm00001d040611_T003	Zm00001d040611	Homeobox protein liguleless 3	0.5	1795-1818	1	GO:0043565(sequence-specific DNA binding);GO:0005634(nucleus);GO:0006355(regulation of transcription, DNA-templated);GO:0003677(DNA binding)
PC-3p-110994_27	Zm00001d035115_T009	Zm00001d035115	multidrug and toxic compound extrusion1	2.5	1611-1634	1	GO:0006855(drug transmembrane transport);GO:0015297(antiporter activity);GO:0015238(drug transmembrane transporter activity);GO:0055085(transmembrane transport);GO:0016020(membrane);GO:0016021(integral component of membrane)
PC-3p-110994_27	Zm00001d035115_T010	Zm00001d035115	multidrug and toxic compound extrusion1	2.5	1653-1676	1	GO:0006855(drug transmembrane transport);GO:0015297(antiporter activity);GO:0015238(drug transmembrane transporter activity);GO:0055085(transmembrane transport);GO:0016020(membrane);GO:0016021(integral component of membrane)
PC-3p-110994_27	Zm00001d035115_T001	Zm00001d035115	multidrug and toxic compound extrusion1	2.5	1669-1692	1	GO:0006855(drug transmembrane transport);GO:0015297(antiporter activity);GO:0015238(drug transmembrane transporter activity);GO:0055085(transmembrane transport);GO:0016020(membrane);GO:0016021(integral component of membrane)
PC-3p-110994_27	Zm00001d035115_T003	Zm00001d035115	multidrug and toxic compound extrusion1	2.5	1696-1719	1	GO:0006855(drug transmembrane transport);GO:0015297(antiporter activity);GO:0015238(drug transmembrane transporter activity);GO:0055085(transmembrane transport);GO:0016020(membrane);GO:0016021(integral component of membrane)
PC-3p-110994_27	Zm00001d035115_T007	Zm00001d035115	multidrug and toxic compound extrusion1	2.5	1847-1870	1	GO:0006855(drug transmembrane transport);GO:0015297(antiporter activity);GO:0015238(drug transmembrane transporter activity);GO:0055085(transmembrane transport);GO:0016020(membrane);GO:0016021(integral component of membrane)
PC-3p-110994_27	Zm00001d035115_T006	Zm00001d035115	multidrug and toxic compound extrusion1	2.5	1814-1837	1	GO:0006855(drug transmembrane transport);GO:0015297(antiporter activity);GO:0015238(drug transmembrane transporter activity);GO:0055085(transmembrane transport);GO:0016020(membrane);GO:0016021(integral component of membrane)
PC-3p-110994_27	Zm00001d035115_T005	Zm00001d035115	multidrug and toxic compound extrusion1	2.5	1767-1790	1	GO:0006855(drug transmembrane transport);GO:0015297(antiporter activity);GO:0015238(drug transmembrane transporter activity);GO:0055085(transmembrane transport);GO:0016020(membrane);GO:0016021(integral component of membrane)
PC-3p-110994_27	Zm00001d035115_T002	Zm00001d035115	multidrug and toxic compound extrusion1	2.5	1939-1962	1	GO:0006855(drug transmembrane transport);GO:0015297(antiporter activity);GO:0015238(drug transmembrane transporter activity);GO:0055085(transmembrane transport);GO:0016020(membrane);GO:0016021(integral component of membrane)
PC-3p-110994_27	Zm00001d035115_T004	Zm00001d035115	multidrug and toxic compound extrusion1	2.5	2053-2076	1	GO:0006855(drug transmembrane transport);GO:0015297(antiporter activity);GO:0015238(drug transmembrane transporter activity);GO:0055085(transmembrane transport);GO:0016020(membrane);GO:0016021(integral component of membrane)
PC-3p-110994_27	Zm00001d035115_T008	Zm00001d035115	multidrug and toxic compound extrusion1	2.5	2422-2445	1	GO:0006855(drug transmembrane transport);GO:0015297(antiporter activity);GO:0015238(drug transmembrane transporter activity);GO:0055085(transmembrane transport);GO:0016020(membrane);GO:0016021(integral component of membrane)
PC-3p-110994_27	Zm00001d043492_T006	Zm00001d043492	Probable lipid-A-disaccharide synthase mitochondrial	2.5	2342-2365	1	GO:0009245(lipid A biosynthetic process);GO:0008915(lipid-A-disaccharide synthase activity);GO:2001289(lipid X metabolic process);GO:0005739(mitochondrion)
PC-3p-110994_27	Zm00001d030937_T007	Zm00001d030937	Protein kinase superfamily protein with octicosapeptide/Phox/Bem1p domain	2.5	3306-3329	1	GO:0016310(phosphorylation);GO:0016301(kinase activity);GO:0006468(protein phosphorylation);GO:0004672(protein kinase activity);GO:0005524(ATP binding)
PC-3p-110994_27	Zm00001d043492_T004	Zm00001d043492	Probable lipid-A-disaccharide synthase mitochondrial	2.5	2572-2595	1	GO:0009245(lipid A biosynthetic process);GO:0008915(lipid-A-disaccharide synthase activity);GO:2001289(lipid X metabolic process);GO:0005739(mitochondrion)
PC-3p-110994_27	Zm00001d032232_T011	Zm00001d032232	Threonine endopeptidase	2.5	957-980	1	GO:0009579(thylakoid);GO:0016021(integral component of membrane);GO:0016020(membrane);GO:0009507(chloroplast);GO:0009534(chloroplast thylakoid);GO:0009535(chloroplast thylakoid membrane);GO:0009941(chloroplast envelope);GO:0010287(plastoglobule)
PC-3p-110994_27	Zm00001d026295_T003	Zm00001d026295	NA	2.5	4497-4520	1	GO:0016021(integral component of membrane);GO:0016020(membrane)
PC-3p-110994_27	Zm00001d026295_T004	Zm00001d026295	NA	2.5	4558-4581	1	GO:0016021(integral component of membrane);GO:0016020(membrane)
PC-3p-110994_27	Zm00001d048546_T122	Zm00001d048546	transcription regulators	3	3735-3758	1		ko03018(RNA degradation)
PC-3p-110994_27	Zm00001d024094_T003	Zm00001d024094	Sister chromatid cohesion 1 protein 3	3	2525-2548	1	GO:0000228(nuclear chromosome)
PC-3p-110994_27	Zm00001d024094_T005	Zm00001d024094	Sister chromatid cohesion 1 protein 3	3	2631-2654	1	GO:0000228(nuclear chromosome)
PC-3p-110994_27	Zm00001d012846_T002	Zm00001d012846	Elongation factor Tu mitochondrial	3	2214-2237	1	GO:0006414(translational elongation);GO:0003924(GTPase activity);GO:0003746(translation elongation factor activity);GO:0005525(GTP binding);GO:0000166(nucleotide binding);GO:0005622(intracellular)
PC-3p-110994_27	Zm00001d024094_T002	Zm00001d024094	Sister chromatid cohesion 1 protein 3	3	3657-3680	1	GO:0000228(nuclear chromosome)
PC-3p-110994_27	Zm00001d033647_T009	Zm00001d033647	Tryptophan--tRNA ligase cytoplasmic	3.5	1037-1060	1	GO:0004812(aminoacyl-tRNA ligase activity);GO:0016874(ligase activity);GO:0006418(tRNA aminoacylation for protein translation);GO:0005737(cytoplasm);GO:0006412(translation);GO:0005524(ATP binding);GO:0000166(nucleotide binding);GO:0004830(tryptophan-tRNA ligase activity);GO:0006436(tryptophanyl-tRNA aminoacylation)
PC-3p-110994_27	Zm00001d017876_T017	Zm00001d017876	Phosphatidylinositol/phosphatidylcholine transfer protein SFH13	3.5	1101-1124	1	GO:0006810(transport);GO:0005215(transporter activity);GO:0005622(intracellular)
PC-3p-110994_27	Zm00001d033647_T003	Zm00001d033647	Tryptophan--tRNA ligase cytoplasmic	3.5	1899-1922	1	GO:0004812(aminoacyl-tRNA ligase activity);GO:0016874(ligase activity);GO:0006418(tRNA aminoacylation for protein translation);GO:0005737(cytoplasm);GO:0006412(translation);GO:0005524(ATP binding);GO:0000166(nucleotide binding);GO:0004830(tryptophan-tRNA ligase activity);GO:0006436(tryptophanyl-tRNA aminoacylation)
PC-3p-110994_27	Zm00001d033647_T004	Zm00001d033647	Tryptophan--tRNA ligase cytoplasmic	3.5	1878-1901	1	GO:0004812(aminoacyl-tRNA ligase activity);GO:0016874(ligase activity);GO:0006418(tRNA aminoacylation for protein translation);GO:0005737(cytoplasm);GO:0006412(translation);GO:0005524(ATP binding);GO:0000166(nucleotide binding);GO:0004830(tryptophan-tRNA ligase activity);GO:0006436(tryptophanyl-tRNA aminoacylation)
PC-3p-110994_27	Zm00001d033647_T002	Zm00001d033647	Tryptophan--tRNA ligase cytoplasmic	3.5	1887-1910	1	GO:0004812(aminoacyl-tRNA ligase activity);GO:0016874(ligase activity);GO:0006418(tRNA aminoacylation for protein translation);GO:0005737(cytoplasm);GO:0006412(translation);GO:0005524(ATP binding);GO:0000166(nucleotide binding);GO:0004830(tryptophan-tRNA ligase activity);GO:0006436(tryptophanyl-tRNA aminoacylation)
PC-3p-110994_27	Zm00001d033647_T007	Zm00001d033647	Tryptophan--tRNA ligase cytoplasmic	3.5	1830-1853	1	GO:0004812(aminoacyl-tRNA ligase activity);GO:0016874(ligase activity);GO:0006418(tRNA aminoacylation for protein translation);GO:0005737(cytoplasm);GO:0006412(translation);GO:0005524(ATP binding);GO:0000166(nucleotide binding);GO:0004830(tryptophan-tRNA ligase activity);GO:0006436(tryptophanyl-tRNA aminoacylation)
PC-3p-110994_27	Zm00001d033647_T008	Zm00001d033647	Tryptophan--tRNA ligase cytoplasmic	3.5	1814-1837	1	GO:0004812(aminoacyl-tRNA ligase activity);GO:0016874(ligase activity);GO:0006418(tRNA aminoacylation for protein translation);GO:0005737(cytoplasm);GO:0006412(translation);GO:0005524(ATP binding);GO:0000166(nucleotide binding);GO:0004830(tryptophan-tRNA ligase activity);GO:0006436(tryptophanyl-tRNA aminoacylation)
PC-3p-110994_27	Zm00001d005168_T007	Zm00001d005168	poly(ADP-ribose) polymerase2	3.5	1256-1279	1	GO:0006471(protein ADP-ribosylation);GO:0003950(NAD+ ADP-ribosyltransferase activity);GO:0016757(transferase activity, transferring glycosyl groups);GO:0016740(transferase activity);GO:0051287(NAD binding);GO:0046872(metal ion binding);GO:0008270(zinc ion binding);GO:0005634(nucleus);GO:0003677(DNA binding);GO:0006281(DNA repair);GO:0006979(response to oxidative stress);GO:0009737(response to abs…	ko03410(Base excision repair)
zma-miR395a-3p_L-1	Zm00001d028164_T001	Zm00001d028164	Sulfate transporter 2.2	0.5	536-555	1	GO:1902358(sulfate transmembrane transport);GO:0008272(sulfate transport);GO:0015116(sulfate transmembrane transporter activity);GO:0008271(secondary active sulfate transmembrane transporter activity);GO:0006810(transport);GO:0055085(transmembrane transport);GO:0016021(integral component of membrane);GO:0016020(membrane)
zma-miR395a-3p_L-1	Zm00001d028164_T002	Zm00001d028164	Sulfate transporter 2.2	0.5	536-555	1	GO:1902358(sulfate transmembrane transport);GO:0008272(sulfate transport);GO:0015116(sulfate transmembrane transporter activity);GO:0008271(secondary active sulfate transmembrane transporter activity);GO:0006810(transport);GO:0055085(transmembrane transport);GO:0016021(integral component of membrane);GO:0016020(membrane)
zma-miR395a-3p_L-1	Zm00001d033981_T001	Zm00001d033981	ATP sulfurylase1	1	449-468	1	GO:0000103(sulfate assimilation);GO:0004781(sulfate adenylyltransferase (ATP) activity)	ko00920(Sulfur metabolism);ko00230(Purine metabolism);ko00450(Selenocompound metabolism);ko00261(Monobactam biosynthesis)
zma-miR395a-3p_L-1	Zm00001d013296_T001	Zm00001d013296	ATP sulfurylase 1 chloroplastic	2	528-547	1	GO:0000103(sulfate assimilation);GO:0004020(adenylylsulfate kinase activity);GO:0004781(sulfate adenylyltransferase (ATP) activity);GO:0016310(phosphorylation);GO:0005524(ATP binding);GO:0000096(sulfur amino acid metabolic process)	ko00920(Sulfur metabolism);ko00230(Purine metabolism);ko00450(Selenocompound metabolism);ko00261(Monobactam biosynthesis)
zma-miR395a-3p_L-1	Zm00001d038144_T001	Zm00001d038144	NA	4	923-942	1
zma-miR395a-3p_L-1	Zm00001d021954_T008	Zm00001d021954	Putative MO25-like protein	4	3772-3791	1
zma-miR395a-3p_L-1	Zm00001d021954_T010	Zm00001d021954	Putative MO25-like protein	4	3821-3840	1
zma-miR395a-3p_L-1	Zm00001d013716_T007	Zm00001d013716	Probable E3 ubiquitin-protein ligase ARI2	4	951-970	1	GO:0016874(ligase activity);GO:0016567(protein ubiquitination);GO:0004842(ubiquitin-protein transferase activity);GO:0016740(transferase activity);GO:0046872(metal ion binding)
zma-miR395a-3p_L-1	Zm00001d013716_T002	Zm00001d013716	Probable E3 ubiquitin-protein ligase ARI2	4	984-1003	1	GO:0016874(ligase activity);GO:0016567(protein ubiquitination);GO:0004842(ubiquitin-protein transferase activity);GO:0016740(transferase activity);GO:0046872(metal ion binding)
zma-miR395a-3p_L-1	Zm00001d013716_T001	Zm00001d013716	Probable E3 ubiquitin-protein ligase ARI2	4	960-979	1	GO:0016874(ligase activity);GO:0016567(protein ubiquitination);GO:0004842(ubiquitin-protein transferase activity);GO:0016740(transferase activity);GO:0046872(metal ion binding)
zma-miR395a-3p_L-1	Zm00001d013716_T003	Zm00001d013716	Probable E3 ubiquitin-protein ligase ARI2	4	2179-2198	1	GO:0016874(ligase activity);GO:0016567(protein ubiquitination);GO:0004842(ubiquitin-protein transferase activity);GO:0016740(transferase activity);GO:0046872(metal ion binding)
zma-miR395a-3p_L-1	Zm00001d013716_T006	Zm00001d013716	Probable E3 ubiquitin-protein ligase ARI2	4	2517-2536	1	GO:0016874(ligase activity);GO:0016567(protein ubiquitination);GO:0004842(ubiquitin-protein transferase activity);GO:0016740(transferase activity);GO:0046872(metal ion binding)
zma-miR395a-3p_L-1	Zm00001d034717_T002	Zm00001d034717	S-adenosyl-L-methionine-dependent methyltransferases superfamily protein	4	974-993	1	GO:0032259(methylation);GO:0016740(transferase activity);GO:0008168(methyltransferase activity)
zma-miR395a-3p_L-1	Zm00001d034717_T003	Zm00001d034717	S-adenosyl-L-methionine-dependent methyltransferases superfamily protein	4	1919-1938	1	GO:0032259(methylation);GO:0016740(transferase activity);GO:0008168(methyltransferase activity)
zma-miR395a-3p_L-1	Zm00001d034717_T004	Zm00001d034717	S-adenosyl-L-methionine-dependent methyltransferases superfamily protein	4	2287-2306	1	GO:0032259(methylation);GO:0016740(transferase activity);GO:0008168(methyltransferase activity)
zma-miR395a-3p_L-1	Zm00001d034717_T001	Zm00001d034717	S-adenosyl-L-methionine-dependent methyltransferases superfamily protein	4	2294-2313	1	GO:0032259(methylation);GO:0016740(transferase activity);GO:0008168(methyltransferase activity)
zma-MIR395o-p5	Zm00001d028164_T001	Zm00001d028164	Sulfate transporter 2.2	0.5	536-555	1	GO:1902358(sulfate transmembrane transport);GO:0008272(sulfate transport);GO:0015116(sulfate transmembrane transporter activity);GO:0008271(secondary active sulfate transmembrane transporter activity);GO:0006810(transport);GO:0055085(transmembrane transport);GO:0016021(integral component of membrane);GO:0016020(membrane)
zma-MIR395o-p5	Zm00001d028164_T002	Zm00001d028164	Sulfate transporter 2.2	0.5	536-555	1	GO:1902358(sulfate transmembrane transport);GO:0008272(sulfate transport);GO:0015116(sulfate transmembrane transporter activity);GO:0008271(secondary active sulfate transmembrane transporter activity);GO:0006810(transport);GO:0055085(transmembrane transport);GO:0016021(integral component of membrane);GO:0016020(membrane)
zma-MIR395o-p5	Zm00001d033981_T001	Zm00001d033981	ATP sulfurylase1	1	449-468	1	GO:0000103(sulfate assimilation);GO:0004781(sulfate adenylyltransferase (ATP) activity)	ko00920(Sulfur metabolism);ko00230(Purine metabolism);ko00450(Selenocompound metabolism);ko00261(Monobactam biosynthesis)
zma-MIR395o-p5	Zm00001d013296_T001	Zm00001d013296	ATP sulfurylase 1 chloroplastic	2	528-547	1	GO:0000103(sulfate assimilation);GO:0004020(adenylylsulfate kinase activity);GO:0004781(sulfate adenylyltransferase (ATP) activity);GO:0016310(phosphorylation);GO:0005524(ATP binding);GO:0000096(sulfur amino acid metabolic process)	ko00920(Sulfur metabolism);ko00230(Purine metabolism);ko00450(Selenocompound metabolism);ko00261(Monobactam biosynthesis)
zma-MIR395o-p5	Zm00001d038144_T001	Zm00001d038144	NA	4	923-942	1
zma-MIR395o-p5	Zm00001d021954_T008	Zm00001d021954	Putative MO25-like protein	4	3772-3791	1
zma-MIR395o-p5	Zm00001d021954_T010	Zm00001d021954	Putative MO25-like protein	4	3821-3840	1
zma-MIR395o-p5	Zm00001d013716_T007	Zm00001d013716	Probable E3 ubiquitin-protein ligase ARI2	4	951-970	1	GO:0016874(ligase activity);GO:0016567(protein ubiquitination);GO:0004842(ubiquitin-protein transferase activity);GO:0016740(transferase activity);GO:0046872(metal ion binding)
zma-MIR395o-p5	Zm00001d013716_T002	Zm00001d013716	Probable E3 ubiquitin-protein ligase ARI2	4	984-1003	1	GO:0016874(ligase activity);GO:0016567(protein ubiquitination);GO:0004842(ubiquitin-protein transferase activity);GO:0016740(transferase activity);GO:0046872(metal ion binding)
zma-MIR395o-p5	Zm00001d013716_T001	Zm00001d013716	Probable E3 ubiquitin-protein ligase ARI2	4	960-979	1	GO:0016874(ligase activity);GO:0016567(protein ubiquitination);GO:0004842(ubiquitin-protein transferase activity);GO:0016740(transferase activity);GO:0046872(metal ion binding)
zma-MIR395o-p5	Zm00001d013716_T003	Zm00001d013716	Probable E3 ubiquitin-protein ligase ARI2	4	2179-2198	1	GO:0016874(ligase activity);GO:0016567(protein ubiquitination);GO:0004842(ubiquitin-protein transferase activity);GO:0016740(transferase activity);GO:0046872(metal ion binding)
zma-MIR395o-p5	Zm00001d013716_T006	Zm00001d013716	Probable E3 ubiquitin-protein ligase ARI2	4	2517-2536	1	GO:0016874(ligase activity);GO:0016567(protein ubiquitination);GO:0004842(ubiquitin-protein transferase activity);GO:0016740(transferase activity);GO:0046872(metal ion binding)
zma-MIR395o-p5	Zm00001d034717_T002	Zm00001d034717	S-adenosyl-L-methionine-dependent methyltransferases superfamily protein	4	974-993	1	GO:0032259(methylation);GO:0016740(transferase activity);GO:0008168(methyltransferase activity)
zma-MIR395o-p5	Zm00001d034717_T003	Zm00001d034717	S-adenosyl-L-methionine-dependent methyltransferases superfamily protein	4	1919-1938	1	GO:0032259(methylation);GO:0016740(transferase activity);GO:0008168(methyltransferase activity)
zma-MIR395o-p5	Zm00001d034717_T004	Zm00001d034717	S-adenosyl-L-methionine-dependent methyltransferases superfamily protein	4	2287-2306	1	GO:0032259(methylation);GO:0016740(transferase activity);GO:0008168(methyltransferase activity)
zma-MIR395o-p5	Zm00001d034717_T001	Zm00001d034717	S-adenosyl-L-methionine-dependent methyltransferases superfamily protein	4	2294-2313	1	GO:0032259(methylation);GO:0016740(transferase activity);GO:0008168(methyltransferase activity)
PC-3p-53825_67	Zm00001d020129_T002	Zm00001d020129	NA	3.5	3049-3071	1
PC-3p-53825_67	Zm00001d020129_T001	Zm00001d020129	NA	3.5	3091-3113	1
PC-3p-53825_67	Zm00001d028375_T003	Zm00001d028375	B-cell receptor-associated 31-like	4	880-901	1	GO:0006886(intracellular protein transport);GO:0016021(integral component of membrane);GO:0005783(endoplasmic reticulum);GO:0016020(membrane)
PC-3p-53825_67	Zm00001d028375_T005	Zm00001d028375	B-cell receptor-associated 31-like	4	880-901	1	GO:0006886(intracellular protein transport);GO:0016021(integral component of membrane);GO:0005783(endoplasmic reticulum);GO:0016020(membrane)
PC-3p-53825_67	Zm00001d028375_T006	Zm00001d028375	B-cell receptor-associated 31-like	4	912-933	1	GO:0006886(intracellular protein transport);GO:0016021(integral component of membrane);GO:0005783(endoplasmic reticulum);GO:0016020(membrane)
PC-3p-53825_67	Zm00001d028375_T004	Zm00001d028375	B-cell receptor-associated 31-like	4	894-915	1	GO:0006886(intracellular protein transport);GO:0016021(integral component of membrane);GO:0005783(endoplasmic reticulum);GO:0016020(membrane)
PC-3p-53825_67	Zm00001d048535_T017	Zm00001d048535	Myosin heavy chain-related protein	4	4416-4436	1
PC-3p-53825_67	Zm00001d048535_T021	Zm00001d048535	Myosin heavy chain-related protein	4	4492-4512	1
PC-3p-53825_67	Zm00001d048535_T014	Zm00001d048535	Myosin heavy chain-related protein	4	4443-4463	1
PC-3p-53825_67	Zm00001d048535_T023	Zm00001d048535	Myosin heavy chain-related protein	4	4844-4864	1
PC-3p-53825_67	Zm00001d048535_T010	Zm00001d048535	Myosin heavy chain-related protein	4	4758-4778	1
PC-3p-53825_67	Zm00001d048535_T015	Zm00001d048535	Myosin heavy chain-related protein	4	5150-5170	1
PC-3p-53825_67	Zm00001d048535_T013	Zm00001d048535	Myosin heavy chain-related protein	4	5261-5281	1
PC-3p-53825_67	Zm00001d048535_T026	Zm00001d048535	Myosin heavy chain-related protein	4	5621-5641	1
PC-3p-53825_67	Zm00001d048535_T025	Zm00001d048535	Myosin heavy chain-related protein	4	5678-5698	1
PC-3p-53825_67	Zm00001d048535_T007	Zm00001d048535	Myosin heavy chain-related protein	4	5631-5651	1
PC-3p-53825_67	Zm00001d048535_T011	Zm00001d048535	Myosin heavy chain-related protein	4	5677-5697	1
PC-3p-53825_67	Zm00001d045757_T001	Zm00001d045757	Phosphatidylinositol 4-kinase gamma 7	4	301-323	1	GO:0016301(kinase activity);GO:0016310(phosphorylation)
PC-3p-53825_67	Zm00001d019139_T011	Zm00001d019139	sterol methyltransferase1	4	2449-2471	1	GO:0006694(steroid biosynthetic process);GO:0008168(methyltransferase activity);GO:0008152(metabolic process);GO:0032259(methylation);GO:0016740(transferase activity);GO:0016787(hydrolase activity)	ko00100(Steroid biosynthesis)
PC-3p-53825_67	Zm00001d019139_T007	Zm00001d019139	sterol methyltransferase1	4	838-860	1	GO:0006694(steroid biosynthetic process);GO:0008168(methyltransferase activity);GO:0008152(metabolic process);GO:0032259(methylation);GO:0016740(transferase activity);GO:0016787(hydrolase activity)	ko00100(Steroid biosynthesis)
PC-3p-53825_67	Zm00001d019139_T001	Zm00001d019139	sterol methyltransferase1	4	2449-2471	1	GO:0006694(steroid biosynthetic process);GO:0008168(methyltransferase activity);GO:0008152(metabolic process);GO:0032259(methylation);GO:0016740(transferase activity);GO:0016787(hydrolase activity)	ko00100(Steroid biosynthesis)
PC-3p-53825_67	Zm00001d010336_T002	Zm00001d010336	Peptide methionine sulfoxide reductase B3	4	1083-1105	1	GO:0030091(protein repair);GO:0033743(peptide-methionine (R)-S-oxide reductase activity);GO:0016671(oxidoreductase activity, acting on a sulfur group of donors, disulfide as acceptor);GO:0006979(response to oxidative stress);GO:0055114(oxidation-reduction process);GO:0016021(integral component of membrane);GO:0016020(membrane)
PC-3p-53825_67	Zm00001d019139_T011	Zm00001d019139	sterol methyltransferase1	4	894-916	1	GO:0006694(steroid biosynthetic process);GO:0008168(methyltransferase activity);GO:0008152(metabolic process);GO:0032259(methylation);GO:0016740(transferase activity);GO:0016787(hydrolase activity)	ko00100(Steroid biosynthesis)
PC-3p-53825_67	Zm00001d019139_T001	Zm00001d019139	sterol methyltransferase1	4	894-916	1	GO:0006694(steroid biosynthetic process);GO:0008168(methyltransferase activity);GO:0008152(metabolic process);GO:0032259(methylation);GO:0016740(transferase activity);GO:0016787(hydrolase activity)	ko00100(Steroid biosynthesis)
PC-3p-86637_38	Zm00001d036048_T002	Zm00001d036048	Lung seven transmembrane receptor family protein	3	1692-1712	1	GO:0016021(integral component of membrane)
PC-3p-86637_38	Zm00001d018659_T002	Zm00001d018659	Protein KTI12 homolog	4	1583-1604	1	GO:0005516(calmodulin binding);GO:0002098(tRNA wobble uridine modification);GO:0006357(regulation of transcription from RNA polymerase II promoter);GO:0006400(tRNA modification);GO:0009933(meristem structural organization);GO:0010449(root meristem growth);GO:0048366(leaf development);GO:0080178(5-carbamoylmethyl uridine residue modification);GO:0033588(Elongator holoenzyme complex)
PC-3p-86637_38	Zm00001d029976_T005	Zm00001d029976	calcineurin B-like1	4	914-936	1	GO:0005509(calcium ion binding)
PC-3p-86637_38	Zm00001d029976_T007	Zm00001d029976	calcineurin B-like1	4	1375-1397	1	GO:0005509(calcium ion binding)
PC-3p-86637_38	Zm00001d029976_T004	Zm00001d029976	calcineurin B-like1	4	1339-1361	1	GO:0005509(calcium ion binding)
PC-3p-86637_38	Zm00001d029976_T010	Zm00001d029976	calcineurin B-like1	4	1897-1919	1	GO:0005509(calcium ion binding)
PC-3p-86637_38	Zm00001d029976_T002	Zm00001d029976	calcineurin B-like1	4	1985-2007	1	GO:0005509(calcium ion binding)
PC-3p-86637_38	Zm00001d029976_T008	Zm00001d029976	calcineurin B-like1	4	2083-2105	1	GO:0005509(calcium ion binding)
PC-3p-86637_38	Zm00001d029976_T009	Zm00001d029976	calcineurin B-like1	4	2316-2338	1	GO:0005509(calcium ion binding)
PC-3p-86637_38	Zm00001d029976_T003	Zm00001d029976	calcineurin B-like1	4	3000-3022	1	GO:0005509(calcium ion binding)
PC-3p-86637_38	Zm00001d006347_T001	Zm00001d006347	SNARE associated Golgi protein family	4	1200-1221	1	GO:0016021(integral component of membrane);GO:0016020(membrane)
PC-3p-86637_38	Zm00001d013122_T015	Zm00001d013122	Ycf20-like protein	4	1684-1705	1	GO:0016021(integral component of membrane);GO:0016020(membrane)
PC-3p-86637_38	Zm00001d013122_T008	Zm00001d013122	Ycf20-like protein	4	2338-2359	1	GO:0016021(integral component of membrane);GO:0016020(membrane)
PC-3p-86637_38	Zm00001d013122_T014	Zm00001d013122	Ycf20-like protein	4	2695-2716	1	GO:0016021(integral component of membrane);GO:0016020(membrane)
PC-3p-86637_38	Zm00001d013122_T003	Zm00001d013122	Ycf20-like protein	4	4451-4472	1	GO:0016021(integral component of membrane);GO:0016020(membrane)
PC-3p-86637_38	Zm00001d010495_T003	Zm00001d010495	Vesicle-associated protein 2-2	4	3535-3556	1	GO:0005789(endoplasmic reticulum membrane);GO:0016021(integral component of membrane);GO:0016020(membrane)
PC-3p-86637_38	Zm00001d010495_T004	Zm00001d010495	Vesicle-associated protein 2-2	4	3662-3683	1	GO:0005789(endoplasmic reticulum membrane);GO:0016021(integral component of membrane);GO:0016020(membrane)
PC-3p-86637_38	Zm00001d013122_T002	Zm00001d013122	Ycf20-like protein	4	4614-4635	1	GO:0016021(integral component of membrane);GO:0016020(membrane)
PC-3p-86637_38	Zm00001d037125_T001	Zm00001d037125	Calcium-binding EF hand family protein	4	1827-1849	1	GO:0005509(calcium ion binding);GO:0006351(transcription, DNA-templated)
PC-3p-86637_38	Zm00001d013122_T007	Zm00001d013122	Ycf20-like protein	4	4958-4979	1	GO:0016021(integral component of membrane);GO:0016020(membrane)
PC-3p-86637_38	Zm00001d013122_T006	Zm00001d013122	Ycf20-like protein	4	5127-5148	1	GO:0016021(integral component of membrane);GO:0016020(membrane)
PC-3p-86637_38	Zm00001d010495_T005	Zm00001d010495	Vesicle-associated protein 2-2	4	4386-4407	1	GO:0005789(endoplasmic reticulum membrane);GO:0016021(integral component of membrane);GO:0016020(membrane)
PC-3p-86637_38	Zm00001d029407_T001	Zm00001d029407	Cyclin-D2-1	4	57-78	1	GO:0005634(nucleus)
PC-3p-86637_38	Zm00001d052062_T004	Zm00001d052062	Splicing factor%2C arginine/serine-rich 7%3B Splicing factor%2C arginine/serine-rich 7 isoform 1%3B Splicing factor%2C arginine/serine-rich 7 isoform 2	4	2100-2121	1	GO:0003723(RNA binding);GO:0003676(nucleic acid binding);GO:0008270(zinc ion binding)	ko03040(Spliceosome)
PC-3p-86637_38	Zm00001d052062_T005	Zm00001d052062	Splicing factor%2C arginine/serine-rich 7%3B Splicing factor%2C arginine/serine-rich 7 isoform 1%3B Splicing factor%2C arginine/serine-rich 7 isoform 2	4	2219-2240	1	GO:0003723(RNA binding);GO:0003676(nucleic acid binding);GO:0008270(zinc ion binding)	ko03040(Spliceosome)
PC-3p-86637_38	Zm00001d011138_T007	Zm00001d011138	Protein IQ-DOMAIN 31	4	2052-2074	1
PC-3p-45471_81	Zm00001d050921_T001	Zm00001d050921	60S ribosomal protein L6	2	569-589	1	GO:0005840(ribosome);GO:0006412(translation);GO:0003735(structural constituent of ribosome);GO:0005622(intracellular);GO:0030529(intracellular ribonucleoprotein complex)	ko03010(Ribosome)
PC-3p-45471_81	Zm00001d027701_T004	Zm00001d027701	Appr-1-p processing enzyme family protein	2	762-782	1	GO:0016021(integral component of membrane);GO:0016020(membrane)
PC-3p-45471_81	Zm00001d011155_T002	Zm00001d011155	Putative DEAD-box ATP-dependent RNA helicase family protein	2	2924-2944	1	GO:0004386(helicase activity);GO:0005524(ATP binding);GO:0000166(nucleotide binding);GO:0016787(hydrolase activity);GO:0003676(nucleic acid binding);GO:0016021(integral component of membrane);GO:0016020(membrane)	ko03040(Spliceosome)
PC-3p-45471_81	Zm00001d011155_T001	Zm00001d011155	Putative DEAD-box ATP-dependent RNA helicase family protein	2	3240-3260	1	GO:0004386(helicase activity);GO:0005524(ATP binding);GO:0000166(nucleotide binding);GO:0016787(hydrolase activity);GO:0003676(nucleic acid binding);GO:0016021(integral component of membrane);GO:0016020(membrane)	ko03040(Spliceosome)
PC-3p-45471_81	Zm00001d011155_T003	Zm00001d011155	Putative DEAD-box ATP-dependent RNA helicase family protein	2	3906-3926	1	GO:0004386(helicase activity);GO:0005524(ATP binding);GO:0000166(nucleotide binding);GO:0016787(hydrolase activity);GO:0003676(nucleic acid binding);GO:0016021(integral component of membrane);GO:0016020(membrane)	ko03040(Spliceosome)
PC-3p-45471_81	Zm00001d025777_T006	Zm00001d025777	Eukaryotic translation initiation factor isoform 4G-2	2.5	512-532	1	GO:0006413(translational initiation);GO:0003743(translation initiation factor activity);GO:0003723(RNA binding)	ko03013(RNA transport)
PC-3p-45471_81	Zm00001d025777_T009	Zm00001d025777	Eukaryotic translation initiation factor isoform 4G-2	2.5	1949-1969	1	GO:0006413(translational initiation);GO:0003743(translation initiation factor activity);GO:0003723(RNA binding)	ko03013(RNA transport)
PC-3p-45471_81	Zm00001d025777_T004	Zm00001d025777	Eukaryotic translation initiation factor isoform 4G-2	2.5	2296-2316	1	GO:0006413(translational initiation);GO:0003743(translation initiation factor activity);GO:0003723(RNA binding)	ko03013(RNA transport)
PC-3p-45471_81	Zm00001d022286_T006	Zm00001d022286	DExH-box ATP-dependent RNA helicase DExH12	2.5	3099-3119	1	GO:0004386(helicase activity);GO:0005524(ATP binding);GO:0003676(nucleic acid binding)	ko03040(Spliceosome)
PC-3p-45471_81	Zm00001d022286_T007	Zm00001d022286	DExH-box ATP-dependent RNA helicase DExH12	2.5	3563-3583	1	GO:0004386(helicase activity);GO:0005524(ATP binding);GO:0003676(nucleic acid binding)	ko03040(Spliceosome)
PC-3p-45471_81	Zm00001d022286_T008	Zm00001d022286	DExH-box ATP-dependent RNA helicase DExH12	2.5	6043-6063	1	GO:0004386(helicase activity);GO:0005524(ATP binding);GO:0003676(nucleic acid binding)	ko03040(Spliceosome)
PC-3p-45471_81	Zm00001d022286_T009	Zm00001d022286	DExH-box ATP-dependent RNA helicase DExH12	2.5	6300-6320	1	GO:0004386(helicase activity);GO:0005524(ATP binding);GO:0003676(nucleic acid binding)	ko03040(Spliceosome)
PC-3p-45471_81	Zm00001d022286_T004	Zm00001d022286	DExH-box ATP-dependent RNA helicase DExH12	2.5	6340-6360	1	GO:0004386(helicase activity);GO:0005524(ATP binding);GO:0003676(nucleic acid binding)	ko03040(Spliceosome)
PC-3p-45471_81	Zm00001d022286_T005	Zm00001d022286	DExH-box ATP-dependent RNA helicase DExH12	2.5	6610-6630	1	GO:0004386(helicase activity);GO:0005524(ATP binding);GO:0003676(nucleic acid binding)	ko03040(Spliceosome)
PC-3p-45471_81	Zm00001d022286_T002	Zm00001d022286	DExH-box ATP-dependent RNA helicase DExH12	2.5	6600-6620	1	GO:0004386(helicase activity);GO:0005524(ATP binding);GO:0003676(nucleic acid binding)	ko03040(Spliceosome)
PC-3p-45471_81	Zm00001d022286_T001	Zm00001d022286	DExH-box ATP-dependent RNA helicase DExH12	2.5	6680-6700	1	GO:0004386(helicase activity);GO:0005524(ATP binding);GO:0003676(nucleic acid binding)	ko03040(Spliceosome)
PC-3p-45471_81	Zm00001d022286_T003	Zm00001d022286	DExH-box ATP-dependent RNA helicase DExH12	2.5	6765-6785	1	GO:0004386(helicase activity);GO:0005524(ATP binding);GO:0003676(nucleic acid binding)	ko03040(Spliceosome)
PC-3p-45471_81	Zm00001d028818_T050	Zm00001d028818	Calpain-type cysteine protease DEK1	2.5	2324-2343	1	GO:0008234(cysteine-type peptidase activity);GO:0006508(proteolysis);GO:0008233(peptidase activity);GO:0005622(intracellular);GO:0016787(hydrolase activity);GO:0016021(integral component of membrane);GO:0016020(membrane);GO:0004198(calcium-dependent cysteine-type endopeptidase activity);GO:0007275(multicellular organism development);GO:0005768(endosome);GO:0005737(cytoplasm);GO:0005789(endoplasmi…
PC-3p-45471_81	Zm00001d028818_T046	Zm00001d028818	Calpain-type cysteine protease DEK1	2.5	2679-2698	1	GO:0008234(cysteine-type peptidase activity);GO:0006508(proteolysis);GO:0008233(peptidase activity);GO:0005622(intracellular);GO:0016787(hydrolase activity);GO:0016021(integral component of membrane);GO:0016020(membrane);GO:0004198(calcium-dependent cysteine-type endopeptidase activity);GO:0007275(multicellular organism development);GO:0005768(endosome);GO:0005737(cytoplasm);GO:0005789(endoplasmi…
PC-3p-45471_81	Zm00001d028818_T051	Zm00001d028818	Calpain-type cysteine protease DEK1	2.5	2980-2999	1	GO:0008234(cysteine-type peptidase activity);GO:0006508(proteolysis);GO:0008233(peptidase activity);GO:0005622(intracellular);GO:0016787(hydrolase activity);GO:0016021(integral component of membrane);GO:0016020(membrane);GO:0004198(calcium-dependent cysteine-type endopeptidase activity);GO:0007275(multicellular organism development);GO:0005768(endosome);GO:0005737(cytoplasm);GO:0005789(endoplasmi…
PC-3p-45471_81	Zm00001d028818_T036	Zm00001d028818	Calpain-type cysteine protease DEK1	2.5	4014-4033	1	GO:0008234(cysteine-type peptidase activity);GO:0006508(proteolysis);GO:0008233(peptidase activity);GO:0005622(intracellular);GO:0016787(hydrolase activity);GO:0016021(integral component of membrane);GO:0016020(membrane);GO:0004198(calcium-dependent cysteine-type endopeptidase activity);GO:0007275(multicellular organism development);GO:0005768(endosome);GO:0005737(cytoplasm);GO:0005789(endoplasmi…
PC-3p-45471_81	Zm00001d028818_T035	Zm00001d028818	Calpain-type cysteine protease DEK1	2.5	4181-4200	1	GO:0008234(cysteine-type peptidase activity);GO:0006508(proteolysis);GO:0008233(peptidase activity);GO:0005622(intracellular);GO:0016787(hydrolase activity);GO:0016021(integral component of membrane);GO:0016020(membrane);GO:0004198(calcium-dependent cysteine-type endopeptidase activity);GO:0007275(multicellular organism development);GO:0005768(endosome);GO:0005737(cytoplasm);GO:0005789(endoplasmi…
PC-3p-45471_81	Zm00001d028818_T027	Zm00001d028818	Calpain-type cysteine protease DEK1	2.5	5643-5662	1	GO:0008234(cysteine-type peptidase activity);GO:0006508(proteolysis);GO:0008233(peptidase activity);GO:0005622(intracellular);GO:0016787(hydrolase activity);GO:0016021(integral component of membrane);GO:0016020(membrane);GO:0004198(calcium-dependent cysteine-type endopeptidase activity);GO:0007275(multicellular organism development);GO:0005768(endosome);GO:0005737(cytoplasm);GO:0005789(endoplasmi…
PC-3p-45471_81	Zm00001d028818_T008	Zm00001d028818	Calpain-type cysteine protease DEK1	2.5	6634-6653	1	GO:0008234(cysteine-type peptidase activity);GO:0006508(proteolysis);GO:0008233(peptidase activity);GO:0005622(intracellular);GO:0016787(hydrolase activity);GO:0016021(integral component of membrane);GO:0016020(membrane);GO:0004198(calcium-dependent cysteine-type endopeptidase activity);GO:0007275(multicellular organism development);GO:0005768(endosome);GO:0005737(cytoplasm);GO:0005789(endoplasmi…
PC-3p-45471_81	Zm00001d002004_T003	Zm00001d002004	Peroxidase 16	3	1324-1344	1	GO:0042744(hydrogen peroxide catabolic process);GO:0006979(response to oxidative stress);GO:0020037(heme binding);GO:0098869(cellular oxidant detoxification);GO:0004601(peroxidase activity);GO:0005576(extracellular region);GO:0055114(oxidation-reduction process);GO:0016491(oxidoreductase activity);GO:0046872(metal ion binding)	ko00940(Phenylpropanoid biosynthesis)
PC-3p-45471_81	Zm00001d016452_T042	Zm00001d016452	NA	3	3996-4016	1	GO:0016021(integral component of membrane);GO:0016020(membrane)
PC-3p-45471_81	Zm00001d016452_T052	Zm00001d016452	NA	3	4168-4188	1	GO:0016021(integral component of membrane);GO:0016020(membrane)
PC-3p-45471_81	Zm00001d033048_T001	Zm00001d033048	TIFY8 [Source:UniProtKB/TrEMBL;Acc:A0A060D1S0]	3	4933-4953	1
PC-3p-45471_81	Zm00001d035337_T002	Zm00001d035337	GDP-L-galactose phosphorylase 1	3	715-735	1	GO:0080048(GDP-D-glucose phosphorylase activity)	ko00053(Ascorbate and aldarate metabolism)
PC-3p-45471_81	Zm00001d035337_T003	Zm00001d035337	GDP-L-galactose phosphorylase 1	3	1559-1579	1	GO:0080048(GDP-D-glucose phosphorylase activity)	ko00053(Ascorbate and aldarate metabolism)
PC-3p-45471_81	Zm00001d028818_T043	Zm00001d028818	Calpain-type cysteine protease DEK1	3	3466-3485	1	GO:0008234(cysteine-type peptidase activity);GO:0006508(proteolysis);GO:0008233(peptidase activity);GO:0005622(intracellular);GO:0016787(hydrolase activity);GO:0016021(integral component of membrane);GO:0016020(membrane);GO:0004198(calcium-dependent cysteine-type endopeptidase activity);GO:0007275(multicellular organism development);GO:0005768(endosome);GO:0005737(cytoplasm);GO:0005789(endoplasmi…
PC-3p-45471_81	Zm00001d034777_T010	Zm00001d034777	Nicotinate phosphoribosyltransferase 2	3.5	2432-2452	1	GO:0009435(NAD biosynthetic process);GO:0004514(nicotinate-nucleotide diphosphorylase (carboxylating) activity);GO:0016757(transferase activity, transferring glycosyl groups);GO:0016740(transferase activity);GO:0019358(nicotinate nucleotide salvage);GO:0004516(nicotinate phosphoribosyltransferase activity);GO:0016763(transferase activity, transferring pentosyl groups);GO:0003824(catalytic activit…	ko00760(Nicotinate and nicotinamide metabolism)
PC-3p-45471_81	Zm00001d034777_T006	Zm00001d034777	Nicotinate phosphoribosyltransferase 2	3.5	2434-2454	1	GO:0009435(NAD biosynthetic process);GO:0004514(nicotinate-nucleotide diphosphorylase (carboxylating) activity);GO:0016757(transferase activity, transferring glycosyl groups);GO:0016740(transferase activity);GO:0019358(nicotinate nucleotide salvage);GO:0004516(nicotinate phosphoribosyltransferase activity);GO:0016763(transferase activity, transferring pentosyl groups);GO:0003824(catalytic activit…	ko00760(Nicotinate and nicotinamide metabolism)
PC-3p-45471_81	Zm00001d034777_T013	Zm00001d034777	Nicotinate phosphoribosyltransferase 2	3.5	2398-2418	1	GO:0009435(NAD biosynthetic process);GO:0004514(nicotinate-nucleotide diphosphorylase (carboxylating) activity);GO:0016757(transferase activity, transferring glycosyl groups);GO:0016740(transferase activity);GO:0019358(nicotinate nucleotide salvage);GO:0004516(nicotinate phosphoribosyltransferase activity);GO:0016763(transferase activity, transferring pentosyl groups);GO:0003824(catalytic activit…	ko00760(Nicotinate and nicotinamide metabolism)
PC-3p-45471_81	Zm00001d018787_T002	Zm00001d018787	DEAD-box ATP-dependent RNA helicase 53	3.5	2146-2166	1	GO:0004386(helicase activity);GO:0005524(ATP binding);GO:0003676(nucleic acid binding)
PC-3p-45471_81	Zm00001d040857_T001	Zm00001d040857	Stress regulated protein	3.5	186-205	1
PC-3p-45471_81	Zm00001d007761_T001	Zm00001d007761	Toll-Interleukin-Resistance (TIR) domain family protein	4	651-671	1	GO:0007165(signal transduction)
PC-3p-45471_81	Zm00001d013307_T003	Zm00001d013307	Probable WRKY transcription factor 74	4	1538-1558	1	GO:0043565(sequence-specific DNA binding);GO:0006355(regulation of transcription, DNA-templated);GO:0003700(transcription factor activity, sequence-specific DNA binding)
PC-3p-45471_81	Zm00001d013307_T001	Zm00001d013307	Probable WRKY transcription factor 74	4	3439-3459	1	GO:0043565(sequence-specific DNA binding);GO:0006355(regulation of transcription, DNA-templated);GO:0003700(transcription factor activity, sequence-specific DNA binding)
PC-3p-45471_81	Zm00001d013307_T002	Zm00001d013307	Probable WRKY transcription factor 74	4	3594-3614	1	GO:0043565(sequence-specific DNA binding);GO:0006355(regulation of transcription, DNA-templated);GO:0003700(transcription factor activity, sequence-specific DNA binding)
PC-3p-45471_81	Zm00001d015999_T002	Zm00001d015999	drug transmembrane transporters;antiporters	4	1590-1610	1	GO:0016021(integral component of membrane)	ko03013(RNA transport)
PC-3p-45471_81	Zm00001d015999_T001	Zm00001d015999	drug transmembrane transporters;antiporters	4	1590-1610	1	GO:0016021(integral component of membrane)	ko03013(RNA transport)
PC-3p-45471_81	Zm00001d003679_T008	Zm00001d003679	Histone-lysine N-methyltransferase ASHH1	4	2762-2782	1	GO:0032259(methylation);GO:0016740(transferase activity);GO:0008168(methyltransferase activity);GO:0034968(histone lysine methylation);GO:0018024(histone-lysine N-methyltransferase activity);GO:0005634(nucleus)
PC-3p-45471_81	Zm00001d003679_T022	Zm00001d003679	Histone-lysine N-methyltransferase ASHH1	4	2902-2922	1	GO:0032259(methylation);GO:0016740(transferase activity);GO:0008168(methyltransferase activity);GO:0034968(histone lysine methylation);GO:0018024(histone-lysine N-methyltransferase activity);GO:0005634(nucleus)
PC-3p-45471_81	Zm00001d003679_T011	Zm00001d003679	Histone-lysine N-methyltransferase ASHH1	4	2902-2922	1	GO:0032259(methylation);GO:0016740(transferase activity);GO:0008168(methyltransferase activity);GO:0034968(histone lysine methylation);GO:0018024(histone-lysine N-methyltransferase activity);GO:0005634(nucleus)
PC-3p-45471_81	Zm00001d003679_T002	Zm00001d003679	Histone-lysine N-methyltransferase ASHH1	4	2791-2811	1	GO:0032259(methylation);GO:0016740(transferase activity);GO:0008168(methyltransferase activity);GO:0034968(histone lysine methylation);GO:0018024(histone-lysine N-methyltransferase activity);GO:0005634(nucleus)
PC-3p-45471_81	Zm00001d003679_T012	Zm00001d003679	Histone-lysine N-methyltransferase ASHH1	4	2902-2922	1	GO:0032259(methylation);GO:0016740(transferase activity);GO:0008168(methyltransferase activity);GO:0034968(histone lysine methylation);GO:0018024(histone-lysine N-methyltransferase activity);GO:0005634(nucleus)
PC-3p-45471_81	Zm00001d003679_T023	Zm00001d003679	Histone-lysine N-methyltransferase ASHH1	4	3021-3041	1	GO:0032259(methylation);GO:0016740(transferase activity);GO:0008168(methyltransferase activity);GO:0034968(histone lysine methylation);GO:0018024(histone-lysine N-methyltransferase activity);GO:0005634(nucleus)
PC-3p-45471_81	Zm00001d003679_T026	Zm00001d003679	Histone-lysine N-methyltransferase ASHH1	4	2995-3015	1	GO:0032259(methylation);GO:0016740(transferase activity);GO:0008168(methyltransferase activity);GO:0034968(histone lysine methylation);GO:0018024(histone-lysine N-methyltransferase activity);GO:0005634(nucleus)
PC-3p-45471_81	Zm00001d003679_T009	Zm00001d003679	Histone-lysine N-methyltransferase ASHH1	4	2902-2922	1	GO:0032259(methylation);GO:0016740(transferase activity);GO:0008168(methyltransferase activity);GO:0034968(histone lysine methylation);GO:0018024(histone-lysine N-methyltransferase activity);GO:0005634(nucleus)
PC-3p-45471_81	Zm00001d003679_T021	Zm00001d003679	Histone-lysine N-methyltransferase ASHH1	4	3021-3041	1	GO:0032259(methylation);GO:0016740(transferase activity);GO:0008168(methyltransferase activity);GO:0034968(histone lysine methylation);GO:0018024(histone-lysine N-methyltransferase activity);GO:0005634(nucleus)
PC-3p-45471_81	Zm00001d003679_T013	Zm00001d003679	Histone-lysine N-methyltransferase ASHH1	4	3021-3041	1	GO:0032259(methylation);GO:0016740(transferase activity);GO:0008168(methyltransferase activity);GO:0034968(histone lysine methylation);GO:0018024(histone-lysine N-methyltransferase activity);GO:0005634(nucleus)
PC-3p-45471_81	Zm00001d003679_T016	Zm00001d003679	Histone-lysine N-methyltransferase ASHH1	4	2902-2922	1	GO:0032259(methylation);GO:0016740(transferase activity);GO:0008168(methyltransferase activity);GO:0034968(histone lysine methylation);GO:0018024(histone-lysine N-methyltransferase activity);GO:0005634(nucleus)
PC-3p-45471_81	Zm00001d042534_T005	Zm00001d042534	RING/FYVE/PHD zinc finger superfamily protein	4	565-585	1	GO:0046872(metal ion binding);GO:0016021(integral component of membrane);GO:0016020(membrane);GO:0008270(zinc ion binding)
PC-3p-45471_81	Zm00001d042534_T006	Zm00001d042534	RING/FYVE/PHD zinc finger superfamily protein	4	511-531	1	GO:0046872(metal ion binding);GO:0016021(integral component of membrane);GO:0016020(membrane);GO:0008270(zinc ion binding)
PC-3p-45471_81	Zm00001d042534_T003	Zm00001d042534	RING/FYVE/PHD zinc finger superfamily protein	4	725-745	1	GO:0046872(metal ion binding);GO:0016021(integral component of membrane);GO:0016020(membrane);GO:0008270(zinc ion binding)
PC-3p-45471_81	Zm00001d042534_T002	Zm00001d042534	RING/FYVE/PHD zinc finger superfamily protein	4	764-784	1	GO:0046872(metal ion binding);GO:0016021(integral component of membrane);GO:0016020(membrane);GO:0008270(zinc ion binding)
PC-3p-45471_81	Zm00001d019531_T002	Zm00001d019531	TLD-domain containing nucleolar protein	4	1240-1260	1
PC-3p-45471_81	Zm00001d019531_T003	Zm00001d019531	TLD-domain containing nucleolar protein	4	1209-1229	1
PC-3p-45471_81	Zm00001d019531_T001	Zm00001d019531	TLD-domain containing nucleolar protein	4	1277-1297	1
PC-3p-45471_81	Zm00001d044216_T002	Zm00001d044216	Transcription factor bHLH121	4	1616-1636	1	GO:0046983(protein dimerization activity);GO:0003677(DNA binding)
PC-3p-45471_81	Zm00001d043789_T008	Zm00001d043789	Glutathione S-transferase GSTU6	4	3421-3441	1	GO:0016740(transferase activity)	ko00480(Glutathione metabolism)
PC-3p-45471_81	Zm00001d043789_T011	Zm00001d043789	Glutathione S-transferase GSTU6	4	3436-3456	1	GO:0016740(transferase activity)	ko00480(Glutathione metabolism)
PC-3p-45471_81	Zm00001d043789_T007	Zm00001d043789	Glutathione S-transferase GSTU6	4	3507-3527	1	GO:0016740(transferase activity)	ko00480(Glutathione metabolism)
PC-3p-45471_81	Zm00001d018659_T002	Zm00001d018659	Protein KTI12 homolog	4	1599-1619	1	GO:0005516(calmodulin binding);GO:0002098(tRNA wobble uridine modification);GO:0006357(regulation of transcription from RNA polymerase II promoter);GO:0006400(tRNA modification);GO:0009933(meristem structural organization);GO:0010449(root meristem growth);GO:0048366(leaf development);GO:0080178(5-carbamoylmethyl uridine residue modification);GO:0033588(Elongator holoenzyme complex)
PC-3p-45471_81	Zm00001d043789_T004	Zm00001d043789	Glutathione S-transferase GSTU6	4	4362-4382	1	GO:0016740(transferase activity)	ko00480(Glutathione metabolism)
PC-3p-45471_81	Zm00001d043552_T009	Zm00001d043552	diphosphonucleotide phosphatase2	4	2199-2219	1	GO:0008270(zinc ion binding);GO:0003677(DNA binding)
PC-3p-45471_81	Zm00001d043789_T012	Zm00001d043789	Glutathione S-transferase GSTU6	4	4515-4535	1	GO:0016740(transferase activity)	ko00480(Glutathione metabolism)
PC-3p-45471_81	Zm00001d015702_T001	Zm00001d015702	Putative chloride channel-like protein CLC-g	4	2240-2260	1	GO:0034220(ion transmembrane transport);GO:0006821(chloride transport);GO:0005247(voltage-gated chloride channel activity);GO:0005216(ion channel activity);GO:0006811(ion transport);GO:1903959(regulation of anion transmembrane transport);GO:0006810(transport);GO:0055085(transmembrane transport);GO:0016020(membrane);GO:0016021(integral component of membrane)
PC-3p-45471_81	Zm00001d043789_T005	Zm00001d043789	Glutathione S-transferase GSTU6	4	5087-5107	1	GO:0016740(transferase activity)	ko00480(Glutathione metabolism)
PC-3p-45471_81	Zm00001d043789_T010	Zm00001d043789	Glutathione S-transferase GSTU6	4	5102-5122	1	GO:0016740(transferase activity)	ko00480(Glutathione metabolism)
PC-3p-45471_81	Zm00001d043789_T006	Zm00001d043789	Glutathione S-transferase GSTU6	4	5173-5193	1	GO:0016740(transferase activity)	ko00480(Glutathione metabolism)
PC-3p-45471_81	Zm00001d044216_T001	Zm00001d044216	Transcription factor bHLH121	4	5136-5156	1	GO:0046983(protein dimerization activity);GO:0003677(DNA binding)
PC-3p-45471_81	Zm00001d008356_T007	Zm00001d008356	C2H2 and C2HC zinc fingers superfamily protein	4	1087-1107	1	GO:0046872(metal ion binding);GO:0003676(nucleic acid binding);GO:0008270(zinc ion binding)
PC-3p-45471_81	Zm00001d008356_T003	Zm00001d008356	C2H2 and C2HC zinc fingers superfamily protein	4	3183-3203	1	GO:0046872(metal ion binding);GO:0003676(nucleic acid binding);GO:0008270(zinc ion binding)
PC-3p-45471_81	Zm00001d036748_T002	Zm00001d036748	ER membrane protein complex subunit 7 homolog	4	644-664	1	GO:0016021(integral component of membrane);GO:0016020(membrane);GO:0030246(carbohydrate binding)
PC-3p-45471_81	Zm00001d036748_T004	Zm00001d036748	ER membrane protein complex subunit 7 homolog	4	923-943	1	GO:0016021(integral component of membrane);GO:0016020(membrane);GO:0030246(carbohydrate binding)
PC-3p-45471_81	Zm00001d036748_T003	Zm00001d036748	ER membrane protein complex subunit 7 homolog	4	1218-1238	1	GO:0016021(integral component of membrane);GO:0016020(membrane);GO:0030246(carbohydrate binding)
PC-3p-45471_81	Zm00001d019061_T032	Zm00001d019061	Forkhead-associated (FHA) domain-containing protein	4	111-131	1
PC-3p-45471_81	Zm00001d019061_T036	Zm00001d019061	Forkhead-associated (FHA) domain-containing protein	4	111-131	1
PC-3p-45471_81	Zm00001d019061_T001	Zm00001d019061	Forkhead-associated (FHA) domain-containing protein	4	111-131	1
PC-3p-45471_81	Zm00001d019061_T009	Zm00001d019061	Forkhead-associated (FHA) domain-containing protein	4	53-73	1
PC-3p-45471_81	Zm00001d019061_T002	Zm00001d019061	Forkhead-associated (FHA) domain-containing protein	4	111-131	1
PC-3p-45471_81	Zm00001d019061_T013	Zm00001d019061	Forkhead-associated (FHA) domain-containing protein	4	111-131	1
PC-3p-45471_81	Zm00001d019061_T006	Zm00001d019061	Forkhead-associated (FHA) domain-containing protein	4	111-131	1
PC-3p-45471_81	Zm00001d019061_T025	Zm00001d019061	Forkhead-associated (FHA) domain-containing protein	4	111-131	1
PC-3p-45471_81	Zm00001d019061_T012	Zm00001d019061	Forkhead-associated (FHA) domain-containing protein	4	111-131	1
PC-3p-45471_81	Zm00001d039321_T001	Zm00001d039321	SMR domain-containing protein	4	520-540	1	GO:0016021(integral component of membrane);GO:0016020(membrane)
PC-3p-45471_81	Zm00001d017505_T039	Zm00001d017505	Homeodomain-like superfamily protein	4	1931-1950	1	GO:0000126(transcription factor TFIIIB complex);GO:0006359(regulation of transcription from RNA polymerase III promoter);GO:0001026(TFIIIB-type transcription factor activity);GO:0006383(transcription from RNA polymerase III promoter);GO:0005634(nucleus);GO:0003677(DNA binding);GO:0016021(integral component of membrane);GO:0016020(membrane);GO:0005789(endoplasmic reticulum membrane)
PC-3p-45471_81	Zm00001d017505_T033	Zm00001d017505	Homeodomain-like superfamily protein	4	3005-3024	1	GO:0000126(transcription factor TFIIIB complex);GO:0006359(regulation of transcription from RNA polymerase III promoter);GO:0001026(TFIIIB-type transcription factor activity);GO:0006383(transcription from RNA polymerase III promoter);GO:0005634(nucleus);GO:0003677(DNA binding);GO:0016021(integral component of membrane);GO:0016020(membrane);GO:0005789(endoplasmic reticulum membrane)
PC-3p-45471_81	Zm00001d017505_T030	Zm00001d017505	Homeodomain-like superfamily protein	4	3288-3307	1	GO:0000126(transcription factor TFIIIB complex);GO:0006359(regulation of transcription from RNA polymerase III promoter);GO:0001026(TFIIIB-type transcription factor activity);GO:0006383(transcription from RNA polymerase III promoter);GO:0005634(nucleus);GO:0003677(DNA binding);GO:0016021(integral component of membrane);GO:0016020(membrane);GO:0005789(endoplasmic reticulum membrane)
PC-3p-45471_81	Zm00001d017505_T013	Zm00001d017505	Homeodomain-like superfamily protein	4	3326-3345	1	GO:0000126(transcription factor TFIIIB complex);GO:0006359(regulation of transcription from RNA polymerase III promoter);GO:0001026(TFIIIB-type transcription factor activity);GO:0006383(transcription from RNA polymerase III promoter);GO:0005634(nucleus);GO:0003677(DNA binding);GO:0016021(integral component of membrane);GO:0016020(membrane);GO:0005789(endoplasmic reticulum membrane)
PC-3p-45471_81	Zm00001d017505_T032	Zm00001d017505	Homeodomain-like superfamily protein	4	3346-3365	1	GO:0000126(transcription factor TFIIIB complex);GO:0006359(regulation of transcription from RNA polymerase III promoter);GO:0001026(TFIIIB-type transcription factor activity);GO:0006383(transcription from RNA polymerase III promoter);GO:0005634(nucleus);GO:0003677(DNA binding);GO:0016021(integral component of membrane);GO:0016020(membrane);GO:0005789(endoplasmic reticulum membrane)
PC-3p-45471_81	Zm00001d017505_T029	Zm00001d017505	Homeodomain-like superfamily protein	4	3517-3536	1	GO:0000126(transcription factor TFIIIB complex);GO:0006359(regulation of transcription from RNA polymerase III promoter);GO:0001026(TFIIIB-type transcription factor activity);GO:0006383(transcription from RNA polymerase III promoter);GO:0005634(nucleus);GO:0003677(DNA binding);GO:0016021(integral component of membrane);GO:0016020(membrane);GO:0005789(endoplasmic reticulum membrane)
PC-3p-45471_81	Zm00001d017505_T034	Zm00001d017505	Homeodomain-like superfamily protein	4	3406-3425	1	GO:0000126(transcription factor TFIIIB complex);GO:0006359(regulation of transcription from RNA polymerase III promoter);GO:0001026(TFIIIB-type transcription factor activity);GO:0006383(transcription from RNA polymerase III promoter);GO:0005634(nucleus);GO:0003677(DNA binding);GO:0016021(integral component of membrane);GO:0016020(membrane);GO:0005789(endoplasmic reticulum membrane)
PC-3p-45471_81	Zm00001d017505_T002	Zm00001d017505	Homeodomain-like superfamily protein	4	3618-3637	1	GO:0000126(transcription factor TFIIIB complex);GO:0006359(regulation of transcription from RNA polymerase III promoter);GO:0001026(TFIIIB-type transcription factor activity);GO:0006383(transcription from RNA polymerase III promoter);GO:0005634(nucleus);GO:0003677(DNA binding);GO:0016021(integral component of membrane);GO:0016020(membrane);GO:0005789(endoplasmic reticulum membrane)
PC-3p-45471_81	Zm00001d017505_T003	Zm00001d017505	Homeodomain-like superfamily protein	4	3633-3652	1	GO:0000126(transcription factor TFIIIB complex);GO:0006359(regulation of transcription from RNA polymerase III promoter);GO:0001026(TFIIIB-type transcription factor activity);GO:0006383(transcription from RNA polymerase III promoter);GO:0005634(nucleus);GO:0003677(DNA binding);GO:0016021(integral component of membrane);GO:0016020(membrane);GO:0005789(endoplasmic reticulum membrane)
PC-3p-45471_81	Zm00001d017505_T031	Zm00001d017505	Homeodomain-like superfamily protein	4	3656-3675	1	GO:0000126(transcription factor TFIIIB complex);GO:0006359(regulation of transcription from RNA polymerase III promoter);GO:0001026(TFIIIB-type transcription factor activity);GO:0006383(transcription from RNA polymerase III promoter);GO:0005634(nucleus);GO:0003677(DNA binding);GO:0016021(integral component of membrane);GO:0016020(membrane);GO:0005789(endoplasmic reticulum membrane)
PC-3p-45471_81	Zm00001d017505_T007	Zm00001d017505	Homeodomain-like superfamily protein	4	3818-3837	1	GO:0000126(transcription factor TFIIIB complex);GO:0006359(regulation of transcription from RNA polymerase III promoter);GO:0001026(TFIIIB-type transcription factor activity);GO:0006383(transcription from RNA polymerase III promoter);GO:0005634(nucleus);GO:0003677(DNA binding);GO:0016021(integral component of membrane);GO:0016020(membrane);GO:0005789(endoplasmic reticulum membrane)
PC-3p-45471_81	Zm00001d017505_T010	Zm00001d017505	Homeodomain-like superfamily protein	4	3746-3765	1	GO:0000126(transcription factor TFIIIB complex);GO:0006359(regulation of transcription from RNA polymerase III promoter);GO:0001026(TFIIIB-type transcription factor activity);GO:0006383(transcription from RNA polymerase III promoter);GO:0005634(nucleus);GO:0003677(DNA binding);GO:0016021(integral component of membrane);GO:0016020(membrane);GO:0005789(endoplasmic reticulum membrane)
PC-3p-45471_81	Zm00001d017505_T025	Zm00001d017505	Homeodomain-like superfamily protein	4	3946-3965	1	GO:0000126(transcription factor TFIIIB complex);GO:0006359(regulation of transcription from RNA polymerase III promoter);GO:0001026(TFIIIB-type transcription factor activity);GO:0006383(transcription from RNA polymerase III promoter);GO:0005634(nucleus);GO:0003677(DNA binding);GO:0016021(integral component of membrane);GO:0016020(membrane);GO:0005789(endoplasmic reticulum membrane)
PC-3p-45471_81	Zm00001d017505_T024	Zm00001d017505	Homeodomain-like superfamily protein	4	3948-3967	1	GO:0000126(transcription factor TFIIIB complex);GO:0006359(regulation of transcription from RNA polymerase III promoter);GO:0001026(TFIIIB-type transcription factor activity);GO:0006383(transcription from RNA polymerase III promoter);GO:0005634(nucleus);GO:0003677(DNA binding);GO:0016021(integral component of membrane);GO:0016020(membrane);GO:0005789(endoplasmic reticulum membrane)
PC-3p-45471_81	Zm00001d017505_T015	Zm00001d017505	Homeodomain-like superfamily protein	4	3967-3986	1	GO:0000126(transcription factor TFIIIB complex);GO:0006359(regulation of transcription from RNA polymerase III promoter);GO:0001026(TFIIIB-type transcription factor activity);GO:0006383(transcription from RNA polymerase III promoter);GO:0005634(nucleus);GO:0003677(DNA binding);GO:0016021(integral component of membrane);GO:0016020(membrane);GO:0005789(endoplasmic reticulum membrane)
PC-3p-45471_81	Zm00001d017505_T022	Zm00001d017505	Homeodomain-like superfamily protein	4	4076-4095	1	GO:0000126(transcription factor TFIIIB complex);GO:0006359(regulation of transcription from RNA polymerase III promoter);GO:0001026(TFIIIB-type transcription factor activity);GO:0006383(transcription from RNA polymerase III promoter);GO:0005634(nucleus);GO:0003677(DNA binding);GO:0016021(integral component of membrane);GO:0016020(membrane);GO:0005789(endoplasmic reticulum membrane)
PC-3p-45471_81	Zm00001d017505_T021	Zm00001d017505	Homeodomain-like superfamily protein	4	4356-4375	1	GO:0000126(transcription factor TFIIIB complex);GO:0006359(regulation of transcription from RNA polymerase III promoter);GO:0001026(TFIIIB-type transcription factor activity);GO:0006383(transcription from RNA polymerase III promoter);GO:0005634(nucleus);GO:0003677(DNA binding);GO:0016021(integral component of membrane);GO:0016020(membrane);GO:0005789(endoplasmic reticulum membrane)
PC-3p-45471_81	Zm00001d017505_T028	Zm00001d017505	Homeodomain-like superfamily protein	4	4612-4631	1	GO:0000126(transcription factor TFIIIB complex);GO:0006359(regulation of transcription from RNA polymerase III promoter);GO:0001026(TFIIIB-type transcription factor activity);GO:0006383(transcription from RNA polymerase III promoter);GO:0005634(nucleus);GO:0003677(DNA binding);GO:0016021(integral component of membrane);GO:0016020(membrane);GO:0005789(endoplasmic reticulum membrane)
PC-3p-45471_81	Zm00001d017505_T008	Zm00001d017505	Homeodomain-like superfamily protein	4	4588-4607	1	GO:0000126(transcription factor TFIIIB complex);GO:0006359(regulation of transcription from RNA polymerase III promoter);GO:0001026(TFIIIB-type transcription factor activity);GO:0006383(transcription from RNA polymerase III promoter);GO:0005634(nucleus);GO:0003677(DNA binding);GO:0016021(integral component of membrane);GO:0016020(membrane);GO:0005789(endoplasmic reticulum membrane)
PC-3p-45471_81	Zm00001d017505_T009	Zm00001d017505	Homeodomain-like superfamily protein	4	4599-4618	1	GO:0000126(transcription factor TFIIIB complex);GO:0006359(regulation of transcription from RNA polymerase III promoter);GO:0001026(TFIIIB-type transcription factor activity);GO:0006383(transcription from RNA polymerase III promoter);GO:0005634(nucleus);GO:0003677(DNA binding);GO:0016021(integral component of membrane);GO:0016020(membrane);GO:0005789(endoplasmic reticulum membrane)
PC-3p-45471_81	Zm00001d017505_T004	Zm00001d017505	Homeodomain-like superfamily protein	4	4613-4632	1	GO:0000126(transcription factor TFIIIB complex);GO:0006359(regulation of transcription from RNA polymerase III promoter);GO:0001026(TFIIIB-type transcription factor activity);GO:0006383(transcription from RNA polymerase III promoter);GO:0005634(nucleus);GO:0003677(DNA binding);GO:0016021(integral component of membrane);GO:0016020(membrane);GO:0005789(endoplasmic reticulum membrane)
PC-3p-45471_81	Zm00001d017505_T005	Zm00001d017505	Homeodomain-like superfamily protein	4	4615-4634	1	GO:0000126(transcription factor TFIIIB complex);GO:0006359(regulation of transcription from RNA polymerase III promoter);GO:0001026(TFIIIB-type transcription factor activity);GO:0006383(transcription from RNA polymerase III promoter);GO:0005634(nucleus);GO:0003677(DNA binding);GO:0016021(integral component of membrane);GO:0016020(membrane);GO:0005789(endoplasmic reticulum membrane)
PC-3p-45471_81	Zm00001d017505_T018	Zm00001d017505	Homeodomain-like superfamily protein	4	4828-4847	1	GO:0000126(transcription factor TFIIIB complex);GO:0006359(regulation of transcription from RNA polymerase III promoter);GO:0001026(TFIIIB-type transcription factor activity);GO:0006383(transcription from RNA polymerase III promoter);GO:0005634(nucleus);GO:0003677(DNA binding);GO:0016021(integral component of membrane);GO:0016020(membrane);GO:0005789(endoplasmic reticulum membrane)
PC-3p-45471_81	Zm00001d017505_T019	Zm00001d017505	Homeodomain-like superfamily protein	4	4833-4852	1	GO:0000126(transcription factor TFIIIB complex);GO:0006359(regulation of transcription from RNA polymerase III promoter);GO:0001026(TFIIIB-type transcription factor activity);GO:0006383(transcription from RNA polymerase III promoter);GO:0005634(nucleus);GO:0003677(DNA binding);GO:0016021(integral component of membrane);GO:0016020(membrane);GO:0005789(endoplasmic reticulum membrane)
PC-3p-45471_81	Zm00001d017505_T023	Zm00001d017505	Homeodomain-like superfamily protein	4	4983-5002	1	GO:0000126(transcription factor TFIIIB complex);GO:0006359(regulation of transcription from RNA polymerase III promoter);GO:0001026(TFIIIB-type transcription factor activity);GO:0006383(transcription from RNA polymerase III promoter);GO:0005634(nucleus);GO:0003677(DNA binding);GO:0016021(integral component of membrane);GO:0016020(membrane);GO:0005789(endoplasmic reticulum membrane)
PC-3p-45471_81	Zm00001d017505_T012	Zm00001d017505	Homeodomain-like superfamily protein	4	5654-5673	1	GO:0000126(transcription factor TFIIIB complex);GO:0006359(regulation of transcription from RNA polymerase III promoter);GO:0001026(TFIIIB-type transcription factor activity);GO:0006383(transcription from RNA polymerase III promoter);GO:0005634(nucleus);GO:0003677(DNA binding);GO:0016021(integral component of membrane);GO:0016020(membrane);GO:0005789(endoplasmic reticulum membrane)
PC-3p-45471_81	Zm00001d017505_T020	Zm00001d017505	Homeodomain-like superfamily protein	4	5735-5754	1	GO:0000126(transcription factor TFIIIB complex);GO:0006359(regulation of transcription from RNA polymerase III promoter);GO:0001026(TFIIIB-type transcription factor activity);GO:0006383(transcription from RNA polymerase III promoter);GO:0005634(nucleus);GO:0003677(DNA binding);GO:0016021(integral component of membrane);GO:0016020(membrane);GO:0005789(endoplasmic reticulum membrane)
PC-3p-45471_81	Zm00001d045581_T004	Zm00001d045581	Putative MYB DNA-binding domain superfamily protein	4	386-405	1	GO:0005634(nucleus);GO:0006355(regulation of transcription, DNA-templated);GO:0006351(transcription, DNA-templated);GO:0003677(DNA binding)
PC-3p-45471_81	Zm00001d026290_T001	Zm00001d026290	NAD(P)-binding Rossmann-fold superfamily protein	4	1169-1188	1		ko04146(Peroxisome)
PC-3p-45471_81	Zm00001d003516_T001	Zm00001d003516	NA	4	1680-1699	1
PC-3p-45471_81	Zm00001d003516_T002	Zm00001d003516	NA	4	1722-1741	1
PC-3p-45471_81	Zm00001d028173_T002	Zm00001d028173	FRIGIDA-like protein 1	4	1982-2001	1	GO:0030154(cell differentiation);GO:0009908(flower development);GO:0007275(multicellular organism development)
PC-3p-45471_81	Zm00001d003516_T003	Zm00001d003516	NA	4	2216-2235	1
PC-3p-45471_81	Zm00001d045744_T003	Zm00001d045744	SMAD/FHA domain-containing protein	4	2663-2682	1	GO:0016020(membrane)
PC-3p-45471_81	Zm00001d045744_T002	Zm00001d045744	SMAD/FHA domain-containing protein	4	2705-2724	1	GO:0016020(membrane)
PC-3p-45471_81	Zm00001d045744_T001	Zm00001d045744	SMAD/FHA domain-containing protein	4	2758-2777	1	GO:0016020(membrane)
PC-3p-45471_81	Zm00001d018812_T001	Zm00001d018812	NA	4	2073-2092	1	GO:0016021(integral component of membrane);GO:0016020(membrane)
PC-3p-45471_81	Zm00001d051565_T028	Zm00001d051565	Replication factor C subunit 3	4	420-441	1	GO:0006260(DNA replication);GO:0003677(DNA binding)
PC-3p-45471_81	Zm00001d051565_T034	Zm00001d051565	Replication factor C subunit 3	4	400-421	1	GO:0006260(DNA replication);GO:0003677(DNA binding)
PC-3p-45471_81	Zm00001d051565_T033	Zm00001d051565	Replication factor C subunit 3	4	396-417	1	GO:0006260(DNA replication);GO:0003677(DNA binding)
PC-3p-45471_81	Zm00001d051565_T007	Zm00001d051565	Replication factor C subunit 3	4	480-501	1	GO:0006260(DNA replication);GO:0003677(DNA binding)
PC-3p-26329_140	Zm00001d051660_T001	Zm00001d051660	NA	4	592-611	1	GO:0016021(integral component of membrane);GO:0016020(membrane);GO:0005739(mitochondrion)
PC-3p-57148_63	Zm00001d009600_T013	Zm00001d009600	Retrovirus-related Pol polyprotein LINE-1	1	1503-1523	1	GO:0022857(transmembrane transporter activity);GO:0055085(transmembrane transport);GO:0016021(integral component of membrane);GO:0016020(membrane);GO:0006810(transport);GO:0022891(substrate-specific transmembrane transporter activity);GO:0005215(transporter activity)
PC-3p-57148_63	Zm00001d039015_T002	Zm00001d039015	Putative RING zinc finger domain superfamily protein	1	1018-1038	1
PC-3p-57148_63	Zm00001d009600_T012	Zm00001d009600	Retrovirus-related Pol polyprotein LINE-1	1	1503-1523	1	GO:0022857(transmembrane transporter activity);GO:0055085(transmembrane transport);GO:0016021(integral component of membrane);GO:0016020(membrane);GO:0006810(transport);GO:0022891(substrate-specific transmembrane transporter activity);GO:0005215(transporter activity)
PC-3p-57148_63	Zm00001d028375_T003	Zm00001d028375	B-cell receptor-associated 31-like	2	885-905	1	GO:0006886(intracellular protein transport);GO:0016021(integral component of membrane);GO:0005783(endoplasmic reticulum);GO:0016020(membrane)
PC-3p-57148_63	Zm00001d028375_T005	Zm00001d028375	B-cell receptor-associated 31-like	2	885-905	1	GO:0006886(intracellular protein transport);GO:0016021(integral component of membrane);GO:0005783(endoplasmic reticulum);GO:0016020(membrane)
PC-3p-57148_63	Zm00001d028375_T006	Zm00001d028375	B-cell receptor-associated 31-like	2	917-937	1	GO:0006886(intracellular protein transport);GO:0016021(integral component of membrane);GO:0005783(endoplasmic reticulum);GO:0016020(membrane)
PC-3p-57148_63	Zm00001d028375_T004	Zm00001d028375	B-cell receptor-associated 31-like	2	899-919	1	GO:0006886(intracellular protein transport);GO:0016021(integral component of membrane);GO:0005783(endoplasmic reticulum);GO:0016020(membrane)
PC-3p-57148_63	Zm00001d042183_T002	Zm00001d042183	alpha/beta-Hydrolases superfamily protein	2	480-499	1	GO:0006629(lipid metabolic process);GO:0016787(hydrolase activity)
PC-3p-57148_63	Zm00001d042183_T003	Zm00001d042183	alpha/beta-Hydrolases superfamily protein	2	385-404	1	GO:0006629(lipid metabolic process);GO:0016787(hydrolase activity)
PC-3p-57148_63	Zm00001d035337_T002	Zm00001d035337	GDP-L-galactose phosphorylase 1	3	726-746	1	GO:0080048(GDP-D-glucose phosphorylase activity)	ko00053(Ascorbate and aldarate metabolism)
PC-3p-57148_63	Zm00001d035337_T003	Zm00001d035337	GDP-L-galactose phosphorylase 1	3	1854-1874	1	GO:0080048(GDP-D-glucose phosphorylase activity)	ko00053(Ascorbate and aldarate metabolism)
PC-3p-57148_63	Zm00001d009827_T001	Zm00001d009827	Cold-regulated 413 inner membrane protein 2 chloroplastic	3	1641-1661	1	GO:0016021(integral component of membrane);GO:0016020(membrane)
PC-3p-57148_63	Zm00001d009827_T005	Zm00001d009827	Cold-regulated 413 inner membrane protein 2 chloroplastic	3	1764-1784	1	GO:0016021(integral component of membrane);GO:0016020(membrane)
PC-3p-57148_63	Zm00001d009827_T002	Zm00001d009827	Cold-regulated 413 inner membrane protein 2 chloroplastic	3	1776-1796	1	GO:0016021(integral component of membrane);GO:0016020(membrane)
PC-3p-57148_63	Zm00001d009827_T004	Zm00001d009827	Cold-regulated 413 inner membrane protein 2 chloroplastic	3	1792-1812	1	GO:0016021(integral component of membrane);GO:0016020(membrane)
PC-3p-57148_63	Zm00001d003937_T001	Zm00001d003937	RecQ-mediated genome instability protein 1	3	2242-2262	1	GO:0000166(nucleotide binding);GO:0000724(double-strand break repair via homologous recombination)
PC-3p-57148_63	Zm00001d018466_T001	Zm00001d018466	RNA-binding (RRM/RBD/RNP motifs) family protein	3	915-935	1	GO:0003723(RNA binding);GO:0003676(nucleic acid binding);GO:0003729(mRNA binding)
PC-3p-57148_63	Zm00001d018466_T002	Zm00001d018466	RNA-binding (RRM/RBD/RNP motifs) family protein	3	915-935	1	GO:0003723(RNA binding);GO:0003676(nucleic acid binding);GO:0003729(mRNA binding)
PC-3p-57148_63	Zm00001d018466_T003	Zm00001d018466	RNA-binding (RRM/RBD/RNP motifs) family protein	3	869-889	1	GO:0003723(RNA binding);GO:0003676(nucleic acid binding);GO:0003729(mRNA binding)
PC-3p-57148_63	Zm00001d002704_T001	Zm00001d002704	Glutathione peroxidase	3	1058-1078	1	GO:0098869(cellular oxidant detoxification);GO:0006979(response to oxidative stress);GO:0004601(peroxidase activity);GO:0055114(oxidation-reduction process);GO:0016491(oxidoreductase activity);GO:0004602(glutathione peroxidase activity);GO:0009635(response to herbicide)	ko00590(Arachidonic acid metabolism);ko00480(Glutathione metabolism)
PC-3p-57148_63	Zm00001d042394_T006	Zm00001d042394	BLISTER	3	2624-2644	1
PC-3p-57148_63	Zm00001d035337_T003	Zm00001d035337	GDP-L-galactose phosphorylase 1	3	1570-1590	1	GO:0080048(GDP-D-glucose phosphorylase activity)	ko00053(Ascorbate and aldarate metabolism)
PC-3p-57148_63	Zm00001d023682_T006	Zm00001d023682	ABC transporter F family member 1	3.5	2019-2039	1	GO:0016887(ATPase activity);GO:0005524(ATP binding);GO:0000166(nucleotide binding)
PC-3p-57148_63	Zm00001d023682_T005	Zm00001d023682	ABC transporter F family member 1	3.5	2043-2063	1	GO:0016887(ATPase activity);GO:0005524(ATP binding);GO:0000166(nucleotide binding)
PC-3p-57148_63	Zm00001d052944_T001	Zm00001d052944	calcium/calmodulin dependent protein kinase1	3.5	1973-1993	1	GO:0016310(phosphorylation);GO:0016301(kinase activity);GO:0006468(protein phosphorylation);GO:0004672(protein kinase activity);GO:0005509(calcium ion binding);GO:0005524(ATP binding)	ko04626(Plant-pathogen interaction)
PC-3p-57148_63	Zm00001d025777_T006	Zm00001d025777	Eukaryotic translation initiation factor isoform 4G-2	4	523-543	1	GO:0006413(translational initiation);GO:0003743(translation initiation factor activity);GO:0003723(RNA binding)	ko03013(RNA transport)
PC-3p-57148_63	Zm00001d025777_T009	Zm00001d025777	Eukaryotic translation initiation factor isoform 4G-2	4	1960-1980	1	GO:0006413(translational initiation);GO:0003743(translation initiation factor activity);GO:0003723(RNA binding)	ko03013(RNA transport)
PC-3p-57148_63	Zm00001d025777_T004	Zm00001d025777	Eukaryotic translation initiation factor isoform 4G-2	4	2307-2327	1	GO:0006413(translational initiation);GO:0003743(translation initiation factor activity);GO:0003723(RNA binding)	ko03013(RNA transport)
PC-3p-57148_63	Zm00001d048535_T017	Zm00001d048535	Myosin heavy chain-related protein	4	4420-4440	1
PC-3p-57148_63	Zm00001d048535_T021	Zm00001d048535	Myosin heavy chain-related protein	4	4496-4516	1
PC-3p-57148_63	Zm00001d048535_T014	Zm00001d048535	Myosin heavy chain-related protein	4	4447-4467	1
PC-3p-57148_63	Zm00001d048535_T023	Zm00001d048535	Myosin heavy chain-related protein	4	4848-4868	1
PC-3p-57148_63	Zm00001d048535_T010	Zm00001d048535	Myosin heavy chain-related protein	4	4762-4782	1
PC-3p-57148_63	Zm00001d048535_T015	Zm00001d048535	Myosin heavy chain-related protein	4	5154-5174	1
PC-3p-57148_63	Zm00001d048535_T013	Zm00001d048535	Myosin heavy chain-related protein	4	5265-5285	1
PC-3p-57148_63	Zm00001d048535_T026	Zm00001d048535	Myosin heavy chain-related protein	4	5625-5645	1
PC-3p-57148_63	Zm00001d048535_T025	Zm00001d048535	Myosin heavy chain-related protein	4	5682-5702	1
PC-3p-57148_63	Zm00001d048535_T007	Zm00001d048535	Myosin heavy chain-related protein	4	5635-5655	1
PC-3p-57148_63	Zm00001d048535_T011	Zm00001d048535	Myosin heavy chain-related protein	4	5681-5701	1
PC-3p-57148_63	Zm00001d045323_T002	Zm00001d045323	Profilin homolog5	4	941-961	1	GO:0005622(intracellular);GO:0008270(zinc ion binding);GO:0016021(integral component of membrane);GO:0016020(membrane);GO:0003779(actin binding);GO:0005856(cytoskeleton);GO:0005737(cytoplasm);GO:0003785(actin monomer binding);GO:0070064(proline-rich region binding);GO:0007097(nuclear migration);GO:0032956(regulation of actin cytoskeleton organization);GO:0042989(sequestering of actin monomers);GO…
PC-3p-57148_63	Zm00001d028358_T005	Zm00001d028358	Anaphase-promoting complex subunit 6	4	2864-2884	1	GO:0016021(integral component of membrane);GO:0016020(membrane)
PC-3p-57148_63	Zm00001d030116_T001	Zm00001d030116	Synaptotagmin-2	4	1288-1308	1
PC-3p-57148_63	Zm00001d035731_T019	Zm00001d035731	NA	4	1340-1361	1
PC-3p-57148_63	Zm00001d035731_T018	Zm00001d035731	NA	4	1980-2001	1
PC-3p-57148_63	Zm00001d035731_T015	Zm00001d035731	NA	4	2641-2662	1
PC-3p-57148_63	Zm00001d035731_T016	Zm00001d035731	NA	4	3041-3062	1
PC-3p-57148_63	Zm00001d035731_T013	Zm00001d035731	NA	4	3071-3092	1
PC-3p-57148_63	Zm00001d035731_T011	Zm00001d035731	NA	4	3398-3419	1
PC-3p-57148_63	Zm00001d035731_T001	Zm00001d035731	NA	4	3339-3360	1
PC-3p-57148_63	Zm00001d035731_T004	Zm00001d035731	NA	4	3323-3344	1
PC-3p-57148_63	Zm00001d035731_T003	Zm00001d035731	NA	4	3339-3360	1
PC-3p-57148_63	Zm00001d035731_T012	Zm00001d035731	NA	4	3559-3580	1
PC-3p-57148_63	Zm00001d035731_T002	Zm00001d035731	NA	4	3408-3429	1
PC-3p-57148_63	Zm00001d035731_T009	Zm00001d035731	NA	4	3791-3812	1
PC-3p-57148_63	Zm00001d035731_T007	Zm00001d035731	NA	4	3825-3846	1
PC-3p-57148_63	Zm00001d035731_T005	Zm00001d035731	NA	4	3820-3841	1
PC-3p-57148_63	Zm00001d035731_T008	Zm00001d035731	NA	4	3811-3832	1
PC-3p-57148_63	Zm00001d035731_T006	Zm00001d035731	NA	4	3838-3859	1
PC-3p-57148_63	Zm00001d035731_T010	Zm00001d035731	NA	4	3784-3805	1
PC-3p-57148_63	Zm00001d037696_T029	Zm00001d037696	NA	4	1952-1971	1	GO:0016021(integral component of membrane);GO:0016020(membrane)
PC-3p-77205_44	Zm00001d007287_T001	Zm00001d007287	60S ribosomal protein L18a-2	3	74-94	1	GO:0005840(ribosome);GO:0006412(translation);GO:0003735(structural constituent of ribosome)
PC-3p-77205_44	Zm00001d007287_T003	Zm00001d007287	60S ribosomal protein L18a-2	3	6-26	1	GO:0005840(ribosome);GO:0006412(translation);GO:0003735(structural constituent of ribosome)
PC-3p-77205_44	Zm00001d007287_T004	Zm00001d007287	60S ribosomal protein L18a-2	3	6-26	1	GO:0005840(ribosome);GO:0006412(translation);GO:0003735(structural constituent of ribosome)
PC-3p-77205_44	Zm00001d008356_T007	Zm00001d008356	C2H2 and C2HC zinc fingers superfamily protein	3	826-845	1	GO:0046872(metal ion binding);GO:0003676(nucleic acid binding);GO:0008270(zinc ion binding)
PC-3p-77205_44	Zm00001d008356_T003	Zm00001d008356	C2H2 and C2HC zinc fingers superfamily protein	3	2922-2941	1	GO:0046872(metal ion binding);GO:0003676(nucleic acid binding);GO:0008270(zinc ion binding)
PC-3p-77205_44	Zm00001d023267_T002	Zm00001d023267	NA	4	4271-4291	1	GO:0043531(ADP binding)
PC-3p-79359_42	Zm00001d053368_T001	Zm00001d053368	10A19I.15	3.5	366-387	1	GO:0003824(catalytic activity)
PC-3p-79359_42	Zm00001d015001_T001	Zm00001d015001	10A19I.15	3.5	228-249	1
PC-3p-79359_42	Zm00001d048295_T003	Zm00001d048295	10A19I.15	3.5	378-399	1	GO:0003824(catalytic activity)
PC-3p-79359_42	Zm00001d052432_T001	Zm00001d052432	10A19I.15	3.5	259-280	1	GO:0003824(catalytic activity)
PC-3p-79359_42	Zm00001d048295_T002	Zm00001d048295	10A19I.15	3.5	498-519	1	GO:0003824(catalytic activity)
PC-3p-79359_42	Zm00001d017354_T002	Zm00001d017354	dual specificity phosphatase domain protein	3.5	273-294	1	GO:0016021(integral component of membrane);GO:0016020(membrane)
PC-3p-79359_42	Zm00001d048295_T001	Zm00001d048295	10A19I.15	3.5	498-519	1	GO:0003824(catalytic activity)
PC-3p-79359_42	Zm00001d017354_T001	Zm00001d017354	dual specificity phosphatase domain protein	3.5	536-557	1	GO:0016021(integral component of membrane);GO:0016020(membrane)
PC-3p-79359_42	Zm00001d042089_T003	Zm00001d042089	10A19I.15	3.5	536-557	1	GO:0003824(catalytic activity)
PC-3p-79359_42	Zm00001d014210_T001	Zm00001d014210	10A19I.15	3.5	408-429	1
PC-3p-79359_42	Zm00001d024970_T001	Zm00001d024970	10A19I.15	3.5	1415-1436	1	GO:0003824(catalytic activity)
PC-3p-79359_42	Zm00001d031003_T001	Zm00001d031003	10A19I.15	3.5	1688-1709	1	GO:0003824(catalytic activity)
PC-3p-79359_42	Zm00001d017354_T005	Zm00001d017354	dual specificity phosphatase domain protein	3.5	1793-1814	1	GO:0016021(integral component of membrane);GO:0016020(membrane)
PC-3p-79359_42	Zm00001d017354_T003	Zm00001d017354	dual specificity phosphatase domain protein	3.5	1789-1810	1	GO:0016021(integral component of membrane);GO:0016020(membrane)
PC-3p-79359_42	Zm00001d032203_T001	Zm00001d032203	10A19I.15	3.5	1793-1814	1	GO:0003824(catalytic activity)
PC-3p-79359_42	Zm00001d017354_T004	Zm00001d017354	dual specificity phosphatase domain protein	3.5	1793-1814	1	GO:0016021(integral component of membrane);GO:0016020(membrane)
PC-3p-79359_42	Zm00001d042089_T001	Zm00001d042089	10A19I.15	3.5	1841-1862	1	GO:0003824(catalytic activity)
PC-3p-79359_42	Zm00001d042089_T002	Zm00001d042089	10A19I.15	3.5	1841-1862	1	GO:0003824(catalytic activity)
PC-3p-79359_42	Zm00001d028225_T002	Zm00001d028225	NA	3.5	2224-2245	1
PC-3p-50344_73	Zm00001d025057_T001	Zm00001d025057	NAD(P)-linked oxidoreductase superfamily protein	3.5	1202-1221	1	GO:0016491(oxidoreductase activity);GO:0055114(oxidation-reduction process)
PC-3p-50344_73	Zm00001d005584_T008	Zm00001d005584	Protein SAWADEE HOMEODOMAIN HOMOLOG 2	4	1871-1892	1	GO:0003682(chromatin binding);GO:0005634(nucleus);GO:0003677(DNA binding)
PC-3p-50344_73	Zm00001d005584_T005	Zm00001d005584	Protein SAWADEE HOMEODOMAIN HOMOLOG 2	4	1740-1761	1	GO:0003682(chromatin binding);GO:0005634(nucleus);GO:0003677(DNA binding)
PC-3p-50344_73	Zm00001d005584_T003	Zm00001d005584	Protein SAWADEE HOMEODOMAIN HOMOLOG 2	4	1779-1800	1	GO:0003682(chromatin binding);GO:0005634(nucleus);GO:0003677(DNA binding)
PC-3p-50344_73	Zm00001d038582_T002	Zm00001d038582	NA	4	966-985	1
PC-5p-16905_212	Zm00001d037240_T003	Zm00001d037240	Glutathione S-transferase DHAR3 chloroplastic	1	1560-1580	1	GO:0016740(transferase activity);GO:0098869(cellular oxidant detoxification);GO:0045174(glutathione dehydrogenase (ascorbate) activity);GO:0009735(response to cytokinin);GO:0010731(protein glutathionylation);GO:0009507(chloroplast);GO:0009570(chloroplast stroma);GO:0009941(chloroplast envelope);GO:0055114(oxidation-reduction process);GO:0016491(oxidoreductase activity);GO:0016021(integral compone…
PC-5p-16905_212	Zm00001d037240_T001	Zm00001d037240	Glutathione S-transferase DHAR3 chloroplastic	1	1578-1598	1	GO:0016740(transferase activity);GO:0098869(cellular oxidant detoxification);GO:0045174(glutathione dehydrogenase (ascorbate) activity);GO:0009735(response to cytokinin);GO:0010731(protein glutathionylation);GO:0009507(chloroplast);GO:0009570(chloroplast stroma);GO:0009941(chloroplast envelope);GO:0055114(oxidation-reduction process);GO:0016491(oxidoreductase activity);GO:0016021(integral compone…
PC-5p-16905_212	Zm00001d028818_T050	Zm00001d028818	Calpain-type cysteine protease DEK1	1	2357-2377	1	GO:0008234(cysteine-type peptidase activity);GO:0006508(proteolysis);GO:0008233(peptidase activity);GO:0005622(intracellular);GO:0016787(hydrolase activity);GO:0016021(integral component of membrane);GO:0016020(membrane);GO:0004198(calcium-dependent cysteine-type endopeptidase activity);GO:0007275(multicellular organism development);GO:0005768(endosome);GO:0005737(cytoplasm);GO:0005789(endoplasmi…
PC-5p-16905_212	Zm00001d037240_T011	Zm00001d037240	Glutathione S-transferase DHAR3 chloroplastic	1	3135-3155	1	GO:0016740(transferase activity);GO:0098869(cellular oxidant detoxification);GO:0045174(glutathione dehydrogenase (ascorbate) activity);GO:0009735(response to cytokinin);GO:0010731(protein glutathionylation);GO:0009507(chloroplast);GO:0009570(chloroplast stroma);GO:0009941(chloroplast envelope);GO:0055114(oxidation-reduction process);GO:0016491(oxidoreductase activity);GO:0016021(integral compone…
PC-5p-16905_212	Zm00001d028818_T046	Zm00001d028818	Calpain-type cysteine protease DEK1	1	2712-2732	1	GO:0008234(cysteine-type peptidase activity);GO:0006508(proteolysis);GO:0008233(peptidase activity);GO:0005622(intracellular);GO:0016787(hydrolase activity);GO:0016021(integral component of membrane);GO:0016020(membrane);GO:0004198(calcium-dependent cysteine-type endopeptidase activity);GO:0007275(multicellular organism development);GO:0005768(endosome);GO:0005737(cytoplasm);GO:0005789(endoplasmi…
PC-5p-16905_212	Zm00001d037240_T006	Zm00001d037240	Glutathione S-transferase DHAR3 chloroplastic	1	3585-3605	1	GO:0016740(transferase activity);GO:0098869(cellular oxidant detoxification);GO:0045174(glutathione dehydrogenase (ascorbate) activity);GO:0009735(response to cytokinin);GO:0010731(protein glutathionylation);GO:0009507(chloroplast);GO:0009570(chloroplast stroma);GO:0009941(chloroplast envelope);GO:0055114(oxidation-reduction process);GO:0016491(oxidoreductase activity);GO:0016021(integral compone…
PC-5p-16905_212	Zm00001d037240_T008	Zm00001d037240	Glutathione S-transferase DHAR3 chloroplastic	1	3917-3937	1	GO:0016740(transferase activity);GO:0098869(cellular oxidant detoxification);GO:0045174(glutathione dehydrogenase (ascorbate) activity);GO:0009735(response to cytokinin);GO:0010731(protein glutathionylation);GO:0009507(chloroplast);GO:0009570(chloroplast stroma);GO:0009941(chloroplast envelope);GO:0055114(oxidation-reduction process);GO:0016491(oxidoreductase activity);GO:0016021(integral compone…
PC-5p-16905_212	Zm00001d037240_T007	Zm00001d037240	Glutathione S-transferase DHAR3 chloroplastic	1	3931-3951	1	GO:0016740(transferase activity);GO:0098869(cellular oxidant detoxification);GO:0045174(glutathione dehydrogenase (ascorbate) activity);GO:0009735(response to cytokinin);GO:0010731(protein glutathionylation);GO:0009507(chloroplast);GO:0009570(chloroplast stroma);GO:0009941(chloroplast envelope);GO:0055114(oxidation-reduction process);GO:0016491(oxidoreductase activity);GO:0016021(integral compone…
PC-5p-16905_212	Zm00001d037240_T002	Zm00001d037240	Glutathione S-transferase DHAR3 chloroplastic	1	3921-3941	1	GO:0016740(transferase activity);GO:0098869(cellular oxidant detoxification);GO:0045174(glutathione dehydrogenase (ascorbate) activity);GO:0009735(response to cytokinin);GO:0010731(protein glutathionylation);GO:0009507(chloroplast);GO:0009570(chloroplast stroma);GO:0009941(chloroplast envelope);GO:0055114(oxidation-reduction process);GO:0016491(oxidoreductase activity);GO:0016021(integral compone…
PC-5p-16905_212	Zm00001d028818_T036	Zm00001d028818	Calpain-type cysteine protease DEK1	1	4047-4067	1	GO:0008234(cysteine-type peptidase activity);GO:0006508(proteolysis);GO:0008233(peptidase activity);GO:0005622(intracellular);GO:0016787(hydrolase activity);GO:0016021(integral component of membrane);GO:0016020(membrane);GO:0004198(calcium-dependent cysteine-type endopeptidase activity);GO:0007275(multicellular organism development);GO:0005768(endosome);GO:0005737(cytoplasm);GO:0005789(endoplasmi…
PC-5p-16905_212	Zm00001d028818_T035	Zm00001d028818	Calpain-type cysteine protease DEK1	1	4214-4234	1	GO:0008234(cysteine-type peptidase activity);GO:0006508(proteolysis);GO:0008233(peptidase activity);GO:0005622(intracellular);GO:0016787(hydrolase activity);GO:0016021(integral component of membrane);GO:0016020(membrane);GO:0004198(calcium-dependent cysteine-type endopeptidase activity);GO:0007275(multicellular organism development);GO:0005768(endosome);GO:0005737(cytoplasm);GO:0005789(endoplasmi…
PC-5p-16905_212	Zm00001d037240_T004	Zm00001d037240	Glutathione S-transferase DHAR3 chloroplastic	1	4761-4781	1	GO:0016740(transferase activity);GO:0098869(cellular oxidant detoxification);GO:0045174(glutathione dehydrogenase (ascorbate) activity);GO:0009735(response to cytokinin);GO:0010731(protein glutathionylation);GO:0009507(chloroplast);GO:0009570(chloroplast stroma);GO:0009941(chloroplast envelope);GO:0055114(oxidation-reduction process);GO:0016491(oxidoreductase activity);GO:0016021(integral compone…
PC-5p-16905_212	Zm00001d037240_T014	Zm00001d037240	Glutathione S-transferase DHAR3 chloroplastic	1	4880-4900	1	GO:0016740(transferase activity);GO:0098869(cellular oxidant detoxification);GO:0045174(glutathione dehydrogenase (ascorbate) activity);GO:0009735(response to cytokinin);GO:0010731(protein glutathionylation);GO:0009507(chloroplast);GO:0009570(chloroplast stroma);GO:0009941(chloroplast envelope);GO:0055114(oxidation-reduction process);GO:0016491(oxidoreductase activity);GO:0016021(integral compone…
PC-5p-16905_212	Zm00001d028818_T028	Zm00001d028818	Calpain-type cysteine protease DEK1	1	4647-4667	1	GO:0008234(cysteine-type peptidase activity);GO:0006508(proteolysis);GO:0008233(peptidase activity);GO:0005622(intracellular);GO:0016787(hydrolase activity);GO:0016021(integral component of membrane);GO:0016020(membrane);GO:0004198(calcium-dependent cysteine-type endopeptidase activity);GO:0007275(multicellular organism development);GO:0005768(endosome);GO:0005737(cytoplasm);GO:0005789(endoplasmi…
PC-5p-16905_212	Zm00001d028818_T027	Zm00001d028818	Calpain-type cysteine protease DEK1	1	5676-5696	1	GO:0008234(cysteine-type peptidase activity);GO:0006508(proteolysis);GO:0008233(peptidase activity);GO:0005622(intracellular);GO:0016787(hydrolase activity);GO:0016021(integral component of membrane);GO:0016020(membrane);GO:0004198(calcium-dependent cysteine-type endopeptidase activity);GO:0007275(multicellular organism development);GO:0005768(endosome);GO:0005737(cytoplasm);GO:0005789(endoplasmi…
PC-5p-16905_212	Zm00001d028818_T009	Zm00001d028818	Calpain-type cysteine protease DEK1	1	6330-6350	1	GO:0008234(cysteine-type peptidase activity);GO:0006508(proteolysis);GO:0008233(peptidase activity);GO:0005622(intracellular);GO:0016787(hydrolase activity);GO:0016021(integral component of membrane);GO:0016020(membrane);GO:0004198(calcium-dependent cysteine-type endopeptidase activity);GO:0007275(multicellular organism development);GO:0005768(endosome);GO:0005737(cytoplasm);GO:0005789(endoplasmi…
PC-5p-16905_212	Zm00001d028818_T008	Zm00001d028818	Calpain-type cysteine protease DEK1	1	6667-6687	1	GO:0008234(cysteine-type peptidase activity);GO:0006508(proteolysis);GO:0008233(peptidase activity);GO:0005622(intracellular);GO:0016787(hydrolase activity);GO:0016021(integral component of membrane);GO:0016020(membrane);GO:0004198(calcium-dependent cysteine-type endopeptidase activity);GO:0007275(multicellular organism development);GO:0005768(endosome);GO:0005737(cytoplasm);GO:0005789(endoplasmi…
PC-5p-16905_212	Zm00001d028818_T053	Zm00001d028818	Calpain-type cysteine protease DEK1	2	949-969	1	GO:0008234(cysteine-type peptidase activity);GO:0006508(proteolysis);GO:0008233(peptidase activity);GO:0005622(intracellular);GO:0016787(hydrolase activity);GO:0016021(integral component of membrane);GO:0016020(membrane);GO:0004198(calcium-dependent cysteine-type endopeptidase activity);GO:0007275(multicellular organism development);GO:0005768(endosome);GO:0005737(cytoplasm);GO:0005789(endoplasmi…
PC-5p-16905_212	Zm00001d028818_T047	Zm00001d028818	Calpain-type cysteine protease DEK1	2	2425-2445	1	GO:0008234(cysteine-type peptidase activity);GO:0006508(proteolysis);GO:0008233(peptidase activity);GO:0005622(intracellular);GO:0016787(hydrolase activity);GO:0016021(integral component of membrane);GO:0016020(membrane);GO:0004198(calcium-dependent cysteine-type endopeptidase activity);GO:0007275(multicellular organism development);GO:0005768(endosome);GO:0005737(cytoplasm);GO:0005789(endoplasmi…
PC-5p-16905_212	Zm00001d028818_T040	Zm00001d028818	Calpain-type cysteine protease DEK1	2	2755-2775	1	GO:0008234(cysteine-type peptidase activity);GO:0006508(proteolysis);GO:0008233(peptidase activity);GO:0005622(intracellular);GO:0016787(hydrolase activity);GO:0016021(integral component of membrane);GO:0016020(membrane);GO:0004198(calcium-dependent cysteine-type endopeptidase activity);GO:0007275(multicellular organism development);GO:0005768(endosome);GO:0005737(cytoplasm);GO:0005789(endoplasmi…
PC-5p-16905_212	Zm00001d028818_T029	Zm00001d028818	Calpain-type cysteine protease DEK1	2	4289-4309	1	GO:0008234(cysteine-type peptidase activity);GO:0006508(proteolysis);GO:0008233(peptidase activity);GO:0005622(intracellular);GO:0016787(hydrolase activity);GO:0016021(integral component of membrane);GO:0016020(membrane);GO:0004198(calcium-dependent cysteine-type endopeptidase activity);GO:0007275(multicellular organism development);GO:0005768(endosome);GO:0005737(cytoplasm);GO:0005789(endoplasmi…
PC-5p-16905_212	Zm00001d028818_T012	Zm00001d028818	Calpain-type cysteine protease DEK1	2	5916-5936	1	GO:0008234(cysteine-type peptidase activity);GO:0006508(proteolysis);GO:0008233(peptidase activity);GO:0005622(intracellular);GO:0016787(hydrolase activity);GO:0016021(integral component of membrane);GO:0016020(membrane);GO:0004198(calcium-dependent cysteine-type endopeptidase activity);GO:0007275(multicellular organism development);GO:0005768(endosome);GO:0005737(cytoplasm);GO:0005789(endoplasmi…
PC-5p-16905_212	Zm00001d028818_T014	Zm00001d028818	Calpain-type cysteine protease DEK1	2	5914-5934	1	GO:0008234(cysteine-type peptidase activity);GO:0006508(proteolysis);GO:0008233(peptidase activity);GO:0005622(intracellular);GO:0016787(hydrolase activity);GO:0016021(integral component of membrane);GO:0016020(membrane);GO:0004198(calcium-dependent cysteine-type endopeptidase activity);GO:0007275(multicellular organism development);GO:0005768(endosome);GO:0005737(cytoplasm);GO:0005789(endoplasmi…
PC-5p-16905_212	Zm00001d028818_T011	Zm00001d028818	Calpain-type cysteine protease DEK1	2	6108-6128	1	GO:0008234(cysteine-type peptidase activity);GO:0006508(proteolysis);GO:0008233(peptidase activity);GO:0005622(intracellular);GO:0016787(hydrolase activity);GO:0016021(integral component of membrane);GO:0016020(membrane);GO:0004198(calcium-dependent cysteine-type endopeptidase activity);GO:0007275(multicellular organism development);GO:0005768(endosome);GO:0005737(cytoplasm);GO:0005789(endoplasmi…
PC-5p-16905_212	Zm00001d028818_T010	Zm00001d028818	Calpain-type cysteine protease DEK1	2	6007-6027	1	GO:0008234(cysteine-type peptidase activity);GO:0006508(proteolysis);GO:0008233(peptidase activity);GO:0005622(intracellular);GO:0016787(hydrolase activity);GO:0016021(integral component of membrane);GO:0016020(membrane);GO:0004198(calcium-dependent cysteine-type endopeptidase activity);GO:0007275(multicellular organism development);GO:0005768(endosome);GO:0005737(cytoplasm);GO:0005789(endoplasmi…
PC-5p-16905_212	Zm00001d028818_T013	Zm00001d028818	Calpain-type cysteine protease DEK1	2	6106-6126	1	GO:0008234(cysteine-type peptidase activity);GO:0006508(proteolysis);GO:0008233(peptidase activity);GO:0005622(intracellular);GO:0016787(hydrolase activity);GO:0016021(integral component of membrane);GO:0016020(membrane);GO:0004198(calcium-dependent cysteine-type endopeptidase activity);GO:0007275(multicellular organism development);GO:0005768(endosome);GO:0005737(cytoplasm);GO:0005789(endoplasmi…
PC-5p-16905_212	Zm00001d013519_T002	Zm00001d013519	Protein UPSTREAM OF FLC	2.5	217-237	1
PC-5p-16905_212	Zm00001d003679_T008	Zm00001d003679	Histone-lysine N-methyltransferase ASHH1	3	2812-2832	1	GO:0032259(methylation);GO:0016740(transferase activity);GO:0008168(methyltransferase activity);GO:0034968(histone lysine methylation);GO:0018024(histone-lysine N-methyltransferase activity);GO:0005634(nucleus)
PC-5p-16905_212	Zm00001d003679_T022	Zm00001d003679	Histone-lysine N-methyltransferase ASHH1	3	2952-2972	1	GO:0032259(methylation);GO:0016740(transferase activity);GO:0008168(methyltransferase activity);GO:0034968(histone lysine methylation);GO:0018024(histone-lysine N-methyltransferase activity);GO:0005634(nucleus)
PC-5p-16905_212	Zm00001d003679_T011	Zm00001d003679	Histone-lysine N-methyltransferase ASHH1	3	2952-2972	1	GO:0032259(methylation);GO:0016740(transferase activity);GO:0008168(methyltransferase activity);GO:0034968(histone lysine methylation);GO:0018024(histone-lysine N-methyltransferase activity);GO:0005634(nucleus)
PC-5p-16905_212	Zm00001d003679_T002	Zm00001d003679	Histone-lysine N-methyltransferase ASHH1	3	2841-2861	1	GO:0032259(methylation);GO:0016740(transferase activity);GO:0008168(methyltransferase activity);GO:0034968(histone lysine methylation);GO:0018024(histone-lysine N-methyltransferase activity);GO:0005634(nucleus)
PC-5p-16905_212	Zm00001d003679_T012	Zm00001d003679	Histone-lysine N-methyltransferase ASHH1	3	2952-2972	1	GO:0032259(methylation);GO:0016740(transferase activity);GO:0008168(methyltransferase activity);GO:0034968(histone lysine methylation);GO:0018024(histone-lysine N-methyltransferase activity);GO:0005634(nucleus)
PC-5p-16905_212	Zm00001d003679_T023	Zm00001d003679	Histone-lysine N-methyltransferase ASHH1	3	3071-3091	1	GO:0032259(methylation);GO:0016740(transferase activity);GO:0008168(methyltransferase activity);GO:0034968(histone lysine methylation);GO:0018024(histone-lysine N-methyltransferase activity);GO:0005634(nucleus)
PC-5p-16905_212	Zm00001d003679_T026	Zm00001d003679	Histone-lysine N-methyltransferase ASHH1	3	3045-3065	1	GO:0032259(methylation);GO:0016740(transferase activity);GO:0008168(methyltransferase activity);GO:0034968(histone lysine methylation);GO:0018024(histone-lysine N-methyltransferase activity);GO:0005634(nucleus)
PC-5p-16905_212	Zm00001d003679_T009	Zm00001d003679	Histone-lysine N-methyltransferase ASHH1	3	2952-2972	1	GO:0032259(methylation);GO:0016740(transferase activity);GO:0008168(methyltransferase activity);GO:0034968(histone lysine methylation);GO:0018024(histone-lysine N-methyltransferase activity);GO:0005634(nucleus)
PC-5p-16905_212	Zm00001d003679_T021	Zm00001d003679	Histone-lysine N-methyltransferase ASHH1	3	3071-3091	1	GO:0032259(methylation);GO:0016740(transferase activity);GO:0008168(methyltransferase activity);GO:0034968(histone lysine methylation);GO:0018024(histone-lysine N-methyltransferase activity);GO:0005634(nucleus)
PC-5p-16905_212	Zm00001d003679_T013	Zm00001d003679	Histone-lysine N-methyltransferase ASHH1	3	3071-3091	1	GO:0032259(methylation);GO:0016740(transferase activity);GO:0008168(methyltransferase activity);GO:0034968(histone lysine methylation);GO:0018024(histone-lysine N-methyltransferase activity);GO:0005634(nucleus)
PC-5p-16905_212	Zm00001d003679_T016	Zm00001d003679	Histone-lysine N-methyltransferase ASHH1	3	2952-2972	1	GO:0032259(methylation);GO:0016740(transferase activity);GO:0008168(methyltransferase activity);GO:0034968(histone lysine methylation);GO:0018024(histone-lysine N-methyltransferase activity);GO:0005634(nucleus)
PC-5p-16905_212	Zm00001d028818_T021	Zm00001d028818	Calpain-type cysteine protease DEK1	3	5430-5449	1	GO:0008234(cysteine-type peptidase activity);GO:0006508(proteolysis);GO:0008233(peptidase activity);GO:0005622(intracellular);GO:0016787(hydrolase activity);GO:0016021(integral component of membrane);GO:0016020(membrane);GO:0004198(calcium-dependent cysteine-type endopeptidase activity);GO:0007275(multicellular organism development);GO:0005768(endosome);GO:0005737(cytoplasm);GO:0005789(endoplasmi…
PC-5p-16905_212	Zm00001d028818_T007	Zm00001d028818	Calpain-type cysteine protease DEK1	3	5917-5936	1	GO:0008234(cysteine-type peptidase activity);GO:0006508(proteolysis);GO:0008233(peptidase activity);GO:0005622(intracellular);GO:0016787(hydrolase activity);GO:0016021(integral component of membrane);GO:0016020(membrane);GO:0004198(calcium-dependent cysteine-type endopeptidase activity);GO:0007275(multicellular organism development);GO:0005768(endosome);GO:0005737(cytoplasm);GO:0005789(endoplasmi…
PC-5p-16905_212	Zm00001d006127_T003	Zm00001d006127	Probable transcription factor PosF21	3.5	25-45	1	GO:0006355(regulation of transcription, DNA-templated);GO:0003700(transcription factor activity, sequence-specific DNA binding)
PC-5p-16905_212	Zm00001d006127_T002	Zm00001d006127	Probable transcription factor PosF21	3.5	25-45	1	GO:0006355(regulation of transcription, DNA-templated);GO:0003700(transcription factor activity, sequence-specific DNA binding)
PC-5p-16905_212	Zm00001d014460_T001	Zm00001d014460	DnaJ protein ERDJ3A	3.5	31-51	1	GO:0006468(protein phosphorylation);GO:0004672(protein kinase activity);GO:0005524(ATP binding)
PC-5p-16905_212	Zm00001d002704_T001	Zm00001d002704	Glutathione peroxidase	3.5	938-958	1	GO:0098869(cellular oxidant detoxification);GO:0006979(response to oxidative stress);GO:0004601(peroxidase activity);GO:0055114(oxidation-reduction process);GO:0016491(oxidoreductase activity);GO:0004602(glutathione peroxidase activity);GO:0009635(response to herbicide)	ko00590(Arachidonic acid metabolism);ko00480(Glutathione metabolism)
PC-5p-16905_212	Zm00001d013519_T001	Zm00001d013519	Protein UPSTREAM OF FLC	3.5	2301-2321	1
PC-5p-16905_212	Zm00001d010174_T004	Zm00001d010174	Protein LIKE COV 2	3.5	2289-2309	1	GO:0016021(integral component of membrane);GO:0016020(membrane)
PC-5p-16905_212	Zm00001d051229_T002	Zm00001d051229	NA	3.5	2473-2493	1	GO:0016021(integral component of membrane);GO:0016020(membrane)
PC-5p-16905_212	Zm00001d051229_T001	Zm00001d051229	NA	3.5	3262-3282	1	GO:0016021(integral component of membrane);GO:0016020(membrane)
PC-5p-16905_212	Zm00001d051229_T004	Zm00001d051229	NA	3.5	3372-3392	1	GO:0016021(integral component of membrane);GO:0016020(membrane)
PC-5p-16905_212	Zm00001d051229_T005	Zm00001d051229	NA	3.5	3837-3857	1	GO:0016021(integral component of membrane);GO:0016020(membrane)
PC-5p-16905_212	Zm00001d030340_T001	Zm00001d030340	NA	3.5	5753-5773	1	GO:0017056(structural constituent of nuclear pore)
PC-5p-16905_212	Zm00001d030340_T002	Zm00001d030340	NA	3.5	5900-5920	1	GO:0017056(structural constituent of nuclear pore)
PC-5p-16905_212	Zm00001d025794_T001	Zm00001d025794	OSJNBa0029H02.27 protein; protein	3.5	1391-1411	1	GO:0016021(integral component of membrane);GO:0016020(membrane)
PC-5p-16905_212	Zm00001d025794_T002	Zm00001d025794	OSJNBa0029H02.27 protein; protein	3.5	1415-1435	1	GO:0016021(integral component of membrane);GO:0016020(membrane)
PC-5p-16905_212	Zm00001d029839_T003	Zm00001d029839	Protein NEN2	4	1497-1517	1	GO:0003676(nucleic acid binding)
PC-5p-16905_212	Zm00001d029839_T002	Zm00001d029839	Protein NEN2	4	1554-1574	1	GO:0003676(nucleic acid binding)
PC-5p-16905_212	Zm00001d029839_T010	Zm00001d029839	Protein NEN2	4	1435-1455	1	GO:0003676(nucleic acid binding)
PC-5p-16905_212	Zm00001d029839_T007	Zm00001d029839	Protein NEN2	4	1530-1550	1	GO:0003676(nucleic acid binding)
PC-5p-16905_212	Zm00001d029839_T005	Zm00001d029839	Protein NEN2	4	1783-1803	1	GO:0003676(nucleic acid binding)
PC-5p-16905_212	Zm00001d029839_T004	Zm00001d029839	Protein NEN2	4	4319-4339	1	GO:0003676(nucleic acid binding)
PC-5p-16905_212	Zm00001d029839_T006	Zm00001d029839	Protein NEN2	4	4385-4405	1	GO:0003676(nucleic acid binding)
PC-5p-16905_212	Zm00001d006855_T006	Zm00001d006855	inter-alpha-trypsin inhibitor heavy chain-related	4	52-72	1
PC-5p-16905_212	Zm00001d006855_T008	Zm00001d006855	inter-alpha-trypsin inhibitor heavy chain-related	4	47-67	1
PC-5p-16905_212	Zm00001d006855_T005	Zm00001d006855	inter-alpha-trypsin inhibitor heavy chain-related	4	117-137	1
PC-5p-16905_212	Zm00001d006855_T002	Zm00001d006855	inter-alpha-trypsin inhibitor heavy chain-related	4	217-237	1
PC-5p-16905_212	Zm00001d006855_T003	Zm00001d006855	inter-alpha-trypsin inhibitor heavy chain-related	4	217-237	1
PC-5p-16905_212	Zm00001d006855_T001	Zm00001d006855	inter-alpha-trypsin inhibitor heavy chain-related	4	217-237	1
PC-5p-15553_228	Zm00001d040937_T002	Zm00001d040937	NA	1	455-478	1	GO:0016021(integral component of membrane);GO:0016020(membrane)
PC-5p-15553_228	Zm00001d040937_T001	Zm00001d040937	NA	1	662-685	1	GO:0016021(integral component of membrane);GO:0016020(membrane)
PC-5p-15553_228	Zm00001d027314_T002	Zm00001d027314	Vacuolar protein sorting-associated protein 24 homolog 1	2	861-885	1	GO:0007034(vacuolar transport);GO:0005622(intracellular)	ko04144(Endocytosis)
PC-5p-15553_228	Zm00001d022427_T005	Zm00001d022427	Nucleic acid binding protein	3.5	3274-3297	1	GO:0003723(RNA binding);GO:0046872(metal ion binding);GO:0003676(nucleic acid binding)
PC-5p-15553_228	Zm00001d022427_T007	Zm00001d022427	Nucleic acid binding protein	3.5	3531-3554	1	GO:0003723(RNA binding);GO:0046872(metal ion binding);GO:0003676(nucleic acid binding)
PC-5p-15553_228	Zm00001d022427_T001	Zm00001d022427	Nucleic acid binding protein	3.5	3632-3655	1	GO:0003723(RNA binding);GO:0046872(metal ion binding);GO:0003676(nucleic acid binding)
PC-3p-62016_57	Zm00001d046592_T001	Zm00001d046592	ER membrane protein complex subunit 7 homolog	3	1000-1021	1	GO:0030246(carbohydrate binding);GO:0016021(integral component of membrane);GO:0016020(membrane)
PC-3p-62016_57	GRMZM5G856777_T01	GRMZM5G856777	Photosystem II CP43 reaction center protein [Source:UniProtKB/Swiss-Prot;Acc:P48187]	3	1775-1795	1	GO:0009521(photosystem);GO:0009767(photosynthetic electron transport chain);GO:0016168(chlorophyll binding);GO:0009523(photosystem II);GO:0019684(photosynthesis, light reaction);GO:0009772(photosynthetic electron transport in photosystem II);GO:0045156(electron transporter, transferring electrons within the cyclic electron transport pathway of photosynthesis activity);GO:0015979(photosynthesis);G…	ko00195(Photosynthesis)
PC-3p-62016_57	Zm00001d022000_T035	Zm00001d022000	NA	3.5	3424-3445	1	GO:0016021(integral component of membrane);GO:0016020(membrane)
PC-3p-62016_57	Zm00001d022000_T028	Zm00001d022000	NA	3.5	3453-3474	1	GO:0016021(integral component of membrane);GO:0016020(membrane)
PC-3p-62016_57	Zm00001d022000_T025	Zm00001d022000	NA	3.5	3628-3649	1	GO:0016021(integral component of membrane);GO:0016020(membrane)
PC-3p-62016_57	Zm00001d022000_T036	Zm00001d022000	NA	3.5	3484-3505	1	GO:0016021(integral component of membrane);GO:0016020(membrane)
PC-3p-62016_57	Zm00001d022000_T039	Zm00001d022000	NA	3.5	3387-3408	1	GO:0016021(integral component of membrane);GO:0016020(membrane)
PC-3p-62016_57	Zm00001d022000_T001	Zm00001d022000	NA	3.5	3597-3618	1	GO:0016021(integral component of membrane);GO:0016020(membrane)
PC-3p-62016_57	Zm00001d022000_T018	Zm00001d022000	NA	3.5	3534-3555	1	GO:0016021(integral component of membrane);GO:0016020(membrane)
PC-3p-62016_57	Zm00001d022000_T020	Zm00001d022000	NA	3.5	3527-3548	1	GO:0016021(integral component of membrane);GO:0016020(membrane)
PC-3p-62016_57	Zm00001d022000_T019	Zm00001d022000	NA	3.5	3585-3606	1	GO:0016021(integral component of membrane);GO:0016020(membrane)
PC-3p-62016_57	Zm00001d022000_T034	Zm00001d022000	NA	3.5	3609-3630	1	GO:0016021(integral component of membrane);GO:0016020(membrane)
PC-3p-62016_57	Zm00001d022000_T009	Zm00001d022000	NA	3.5	3662-3683	1	GO:0016021(integral component of membrane);GO:0016020(membrane)
PC-3p-62016_57	Zm00001d022000_T017	Zm00001d022000	NA	3.5	3662-3683	1	GO:0016021(integral component of membrane);GO:0016020(membrane)
PC-3p-62016_57	Zm00001d022000_T016	Zm00001d022000	NA	3.5	3657-3678	1	GO:0016021(integral component of membrane);GO:0016020(membrane)
PC-3p-62016_57	Zm00001d022000_T012	Zm00001d022000	NA	3.5	3571-3592	1	GO:0016021(integral component of membrane);GO:0016020(membrane)
PC-3p-62016_57	Zm00001d022000_T008	Zm00001d022000	NA	3.5	3702-3723	1	GO:0016021(integral component of membrane);GO:0016020(membrane)
PC-3p-62016_57	Zm00001d022000_T013	Zm00001d022000	NA	3.5	3713-3734	1	GO:0016021(integral component of membrane);GO:0016020(membrane)
PC-3p-62016_57	Zm00001d022000_T003	Zm00001d022000	NA	3.5	3849-3870	1	GO:0016021(integral component of membrane);GO:0016020(membrane)
PC-3p-62016_57	Zm00001d022000_T040	Zm00001d022000	NA	3.5	3448-3469	1	GO:0016021(integral component of membrane);GO:0016020(membrane)
PC-3p-62016_57	Zm00001d016496_T007	Zm00001d016496	Polyadenylate-binding protein-interacting protein 3	4	1618-1639	1
PC-3p-62016_57	Zm00001d012421_T006	Zm00001d012421	ubiquitin carrier protein 7	4	1018-1039	1	GO:0005524(ATP binding);GO:0000166(nucleotide binding)	ko04141(Protein processing in endoplasmic reticulum);ko04120(Ubiquitin mediated proteolysis)
PC-3p-62016_57	Zm00001d012421_T002	Zm00001d012421	ubiquitin carrier protein 7	4	1061-1082	1	GO:0005524(ATP binding);GO:0000166(nucleotide binding)	ko04141(Protein processing in endoplasmic reticulum);ko04120(Ubiquitin mediated proteolysis)
PC-3p-62016_57	Zm00001d012421_T003	Zm00001d012421	ubiquitin carrier protein 7	4	1083-1104	1	GO:0005524(ATP binding);GO:0000166(nucleotide binding)	ko04141(Protein processing in endoplasmic reticulum);ko04120(Ubiquitin mediated proteolysis)
PC-3p-62016_57	Zm00001d016836_T004	Zm00001d016836	rough endosperm3	4	635-656	1	GO:0000398(mRNA splicing, via spliceosome);GO:0046872(metal ion binding);GO:0003723(RNA binding);GO:0089701(U2AF);GO:0003676(nucleic acid binding)
PC-3p-62016_57	Zm00001d016836_T003	Zm00001d016836	rough endosperm3	4	635-656	1	GO:0000398(mRNA splicing, via spliceosome);GO:0046872(metal ion binding);GO:0003723(RNA binding);GO:0089701(U2AF);GO:0003676(nucleic acid binding)
PC-3p-62016_57	Zm00001d016836_T001	Zm00001d016836	rough endosperm3	4	519-540	1	GO:0000398(mRNA splicing, via spliceosome);GO:0046872(metal ion binding);GO:0003723(RNA binding);GO:0089701(U2AF);GO:0003676(nucleic acid binding)
PC-3p-62016_57	Zm00001d016836_T002	Zm00001d016836	rough endosperm3	4	782-803	1	GO:0000398(mRNA splicing, via spliceosome);GO:0046872(metal ion binding);GO:0003723(RNA binding);GO:0089701(U2AF);GO:0003676(nucleic acid binding)
PC-3p-62016_57	Zm00001d016836_T007	Zm00001d016836	rough endosperm3	4	244-265	1	GO:0000398(mRNA splicing, via spliceosome);GO:0046872(metal ion binding);GO:0003723(RNA binding);GO:0089701(U2AF);GO:0003676(nucleic acid binding)
PC-3p-62016_57	Zm00001d016836_T006	Zm00001d016836	rough endosperm3	4	899-920	1	GO:0000398(mRNA splicing, via spliceosome);GO:0046872(metal ion binding);GO:0003723(RNA binding);GO:0089701(U2AF);GO:0003676(nucleic acid binding)
PC-3p-62016_57	Zm00001d014017_T002	Zm00001d014017	NA	4	651-671	1	GO:0016021(integral component of membrane);GO:0016020(membrane)

## Sheet: Supplementary Table S9
miRNA ID	Transcript ID	Gene ID	Gene Annoation	Score	Range	Strand	GO	KEGG
zma-miR396a-3p	Zm00001d022291_T001	Zm00001d022291	Putative 1-phosphatidylinositol-3-phosphate 5-kinase FAB1D	4	1075-1096	1	GO:0046854(phosphatidylinositol phosphorylation);GO:0046488(phosphatidylinositol metabolic process);GO:0016307(phosphatidylinositol phosphate kinase activity);GO:0016310(phosphorylation);GO:0016301(kinase activity);GO:0005524(ATP binding);GO:0000166(nucleotide binding);GO:0016740(transferase activity)
zma-miR396a-3p	Zm00001d015410_T001	Zm00001d015410	Squamosa promoter-binding-like protein 2	4	1670-1691	1	GO:0046872(metal ion binding);GO:0005634(nucleus);GO:0003677(DNA binding)
PC-5p-8822_387	Zm00001d042394_T006	Zm00001d042394	BLISTER	4	2556-2576	1
PC-5p-8822_387	Zm00001d033048_T001	Zm00001d033048	TIFY8 [Source:UniProtKB/TrEMBL;Acc:A0A060D1S0]	4	4509-4529	1
PC-5p-8822_387	Zm00001d005539_T007	Zm00001d005539	Ferrochelatase	4	2561-2581	1	GO:0006783(heme biosynthetic process);GO:0004325(ferrochelatase activity);GO:0006779(porphyrin-containing compound biosynthetic process);GO:0016829(lyase activity);GO:0016021(integral component of membrane);GO:0016020(membrane)	ko00860(Porphyrin and chlorophyll metabolism)
PC-5p-8822_387	Zm00001d005539_T004	Zm00001d005539	Ferrochelatase	4	2599-2619	1	GO:0006783(heme biosynthetic process);GO:0004325(ferrochelatase activity);GO:0006779(porphyrin-containing compound biosynthetic process);GO:0016829(lyase activity);GO:0016021(integral component of membrane);GO:0016020(membrane)	ko00860(Porphyrin and chlorophyll metabolism)
PC-5p-8822_387	Zm00001d029205_T004	Zm00001d029205	NA	4	660-681	1
PC-5p-8822_387	Zm00001d023682_T001	Zm00001d023682	ABC transporter F family member 1	4	2114-2135	1	GO:0016887(ATPase activity);GO:0005524(ATP binding);GO:0000166(nucleotide binding)
PC-5p-8822_387	Zm00001d023682_T006	Zm00001d023682	ABC transporter F family member 1	4	2167-2188	1	GO:0016887(ATPase activity);GO:0005524(ATP binding);GO:0000166(nucleotide binding)
PC-5p-8822_387	Zm00001d023682_T005	Zm00001d023682	ABC transporter F family member 1	4	2191-2212	1	GO:0016887(ATPase activity);GO:0005524(ATP binding);GO:0000166(nucleotide binding)
PC-5p-8822_387	Zm00001d029205_T003	Zm00001d029205	NA	4	1158-1179	1
PC-5p-8822_387	Zm00001d029205_T001	Zm00001d029205	NA	4	1691-1712	1
PC-5p-8822_387	Zm00001d029205_T002	Zm00001d029205	NA	4	1691-1712	1
PC-5p-8822_387	Zm00001d053028_T001	Zm00001d053028	Protein TPLATE	4	3252-3273	1
zma-miR396a-5p	Zm00001d028920_T005	Zm00001d028920	Nuclear poly(A) polymerase 3	4	2207-2227	1	GO:0043631(RNA polyadenylation);GO:0031123(RNA 3'-end processing);GO:0004652(polynucleotide adenylyltransferase activity);GO:0016779(nucleotidyltransferase activity);GO:0003723(RNA binding);GO:0016021(integral component of membrane);GO:0016020(membrane);GO:0005634(nucleus)	ko03015(mRNA surveillance pathway)
zma-miR396a-5p	Zm00001d028920_T002	Zm00001d028920	Nuclear poly(A) polymerase 3	4	2319-2339	1	GO:0043631(RNA polyadenylation);GO:0031123(RNA 3'-end processing);GO:0004652(polynucleotide adenylyltransferase activity);GO:0016779(nucleotidyltransferase activity);GO:0003723(RNA binding);GO:0016021(integral component of membrane);GO:0016020(membrane);GO:0005634(nucleus)	ko03015(mRNA surveillance pathway)
zma-miR396a-5p	Zm00001d006011_T001	Zm00001d006011	E3 ubiquitin-protein ligase UPL5	4	2542-2562	1	GO:0016874(ligase activity);GO:0016567(protein ubiquitination);GO:0004842(ubiquitin-protein transferase activity);GO:0016740(transferase activity)	ko04120(Ubiquitin mediated proteolysis);ko04144(Endocytosis)
zma-miR396a-5p	Zm00001d041982_T001	Zm00001d041982	isopentenyl transferase1	4	1249-1269	1	GO:0008033(tRNA processing);GO:0005524(ATP binding);GO:0000166(nucleotide binding);GO:0016740(transferase activity);GO:0003676(nucleic acid binding);GO:0009824(AMP dimethylallyltransferase activity);GO:0009691(cytokinin biosynthetic process);GO:0005829(cytosol)	ko00908(Zeatin biosynthesis)
zma-miR396a-5p	Zm00001d030609_T001	Zm00001d030609	Oxysterol-binding protein-related protein 1D	4	692-712	1
zma-miR396a-5p	Zm00001d039971_T001	Zm00001d039971	Metallo-hydrolase/oxidoreductase superfamily protein	4	1683-1704	1	GO:0016787(hydrolase activity);GO:0009536(plastid)
zma-miR396a-5p	Zm00001d039971_T002	Zm00001d039971	Metallo-hydrolase/oxidoreductase superfamily protein	4	1695-1716	1	GO:0016787(hydrolase activity);GO:0009536(plastid)
zma-miR396a-5p	Zm00001d039971_T004	Zm00001d039971	Metallo-hydrolase/oxidoreductase superfamily protein	4	1855-1876	1	GO:0016787(hydrolase activity);GO:0009536(plastid)
zma-miR396a-5p	Zm00001d019670_T012	Zm00001d019670	Kinesin-like protein KIN-4A	4	2141-2160	1	GO:0005874(microtubule);GO:0007018(microtubule-based movement);GO:0008017(microtubule binding);GO:0003777(microtubule motor activity);GO:0005524(ATP binding);GO:0000166(nucleotide binding);GO:0003774(motor activity);GO:0043565(sequence-specific DNA binding);GO:0009832(plant-type cell wall biogenesis);GO:0009937(regulation of gibberellic acid mediated signaling pathway);GO:0010215(cellulose microf…
zma-miR396a-5p	Zm00001d019670_T013	Zm00001d019670	Kinesin-like protein KIN-4A	4	2808-2827	1	GO:0005874(microtubule);GO:0007018(microtubule-based movement);GO:0008017(microtubule binding);GO:0003777(microtubule motor activity);GO:0005524(ATP binding);GO:0000166(nucleotide binding);GO:0003774(motor activity);GO:0043565(sequence-specific DNA binding);GO:0009832(plant-type cell wall biogenesis);GO:0009937(regulation of gibberellic acid mediated signaling pathway);GO:0010215(cellulose microf…
zma-miR396a-5p	Zm00001d019670_T005	Zm00001d019670	Kinesin-like protein KIN-4A	4	2907-2926	1	GO:0005874(microtubule);GO:0007018(microtubule-based movement);GO:0008017(microtubule binding);GO:0003777(microtubule motor activity);GO:0005524(ATP binding);GO:0000166(nucleotide binding);GO:0003774(motor activity);GO:0043565(sequence-specific DNA binding);GO:0009832(plant-type cell wall biogenesis);GO:0009937(regulation of gibberellic acid mediated signaling pathway);GO:0010215(cellulose microf…
zma-miR396a-5p	Zm00001d019670_T026	Zm00001d019670	Kinesin-like protein KIN-4A	4	3220-3239	1	GO:0005874(microtubule);GO:0007018(microtubule-based movement);GO:0008017(microtubule binding);GO:0003777(microtubule motor activity);GO:0005524(ATP binding);GO:0000166(nucleotide binding);GO:0003774(motor activity);GO:0043565(sequence-specific DNA binding);GO:0009832(plant-type cell wall biogenesis);GO:0009937(regulation of gibberellic acid mediated signaling pathway);GO:0010215(cellulose microf…
zma-miR396a-5p	Zm00001d019670_T010	Zm00001d019670	Kinesin-like protein KIN-4A	4	3272-3291	1	GO:0005874(microtubule);GO:0007018(microtubule-based movement);GO:0008017(microtubule binding);GO:0003777(microtubule motor activity);GO:0005524(ATP binding);GO:0000166(nucleotide binding);GO:0003774(motor activity);GO:0043565(sequence-specific DNA binding);GO:0009832(plant-type cell wall biogenesis);GO:0009937(regulation of gibberellic acid mediated signaling pathway);GO:0010215(cellulose microf…
zma-miR396a-5p	Zm00001d019670_T009	Zm00001d019670	Kinesin-like protein KIN-4A	4	3309-3328	1	GO:0005874(microtubule);GO:0007018(microtubule-based movement);GO:0008017(microtubule binding);GO:0003777(microtubule motor activity);GO:0005524(ATP binding);GO:0000166(nucleotide binding);GO:0003774(motor activity);GO:0043565(sequence-specific DNA binding);GO:0009832(plant-type cell wall biogenesis);GO:0009937(regulation of gibberellic acid mediated signaling pathway);GO:0010215(cellulose microf…
zma-miR396a-5p	Zm00001d039971_T003	Zm00001d039971	Metallo-hydrolase/oxidoreductase superfamily protein	4	3572-3593	1	GO:0016787(hydrolase activity);GO:0009536(plastid)
zma-miR396a-5p	Zm00001d019670_T017	Zm00001d019670	Kinesin-like protein KIN-4A	4	3538-3557	1	GO:0005874(microtubule);GO:0007018(microtubule-based movement);GO:0008017(microtubule binding);GO:0003777(microtubule motor activity);GO:0005524(ATP binding);GO:0000166(nucleotide binding);GO:0003774(motor activity);GO:0043565(sequence-specific DNA binding);GO:0009832(plant-type cell wall biogenesis);GO:0009937(regulation of gibberellic acid mediated signaling pathway);GO:0010215(cellulose microf…
zma-miR396a-5p	Zm00001d019670_T019	Zm00001d019670	Kinesin-like protein KIN-4A	4	3582-3601	1	GO:0005874(microtubule);GO:0007018(microtubule-based movement);GO:0008017(microtubule binding);GO:0003777(microtubule motor activity);GO:0005524(ATP binding);GO:0000166(nucleotide binding);GO:0003774(motor activity);GO:0043565(sequence-specific DNA binding);GO:0009832(plant-type cell wall biogenesis);GO:0009937(regulation of gibberellic acid mediated signaling pathway);GO:0010215(cellulose microf…
zma-miR396a-5p	Zm00001d019670_T007	Zm00001d019670	Kinesin-like protein KIN-4A	4	3644-3663	1	GO:0005874(microtubule);GO:0007018(microtubule-based movement);GO:0008017(microtubule binding);GO:0003777(microtubule motor activity);GO:0005524(ATP binding);GO:0000166(nucleotide binding);GO:0003774(motor activity);GO:0043565(sequence-specific DNA binding);GO:0009832(plant-type cell wall biogenesis);GO:0009937(regulation of gibberellic acid mediated signaling pathway);GO:0010215(cellulose microf…
zma-miR396a-5p	Zm00001d019670_T001	Zm00001d019670	Kinesin-like protein KIN-4A	4	3730-3749	1	GO:0005874(microtubule);GO:0007018(microtubule-based movement);GO:0008017(microtubule binding);GO:0003777(microtubule motor activity);GO:0005524(ATP binding);GO:0000166(nucleotide binding);GO:0003774(motor activity);GO:0043565(sequence-specific DNA binding);GO:0009832(plant-type cell wall biogenesis);GO:0009937(regulation of gibberellic acid mediated signaling pathway);GO:0010215(cellulose microf…
zma-miR396a-5p	Zm00001d019670_T027	Zm00001d019670	Kinesin-like protein KIN-4A	4	3663-3682	1	GO:0005874(microtubule);GO:0007018(microtubule-based movement);GO:0008017(microtubule binding);GO:0003777(microtubule motor activity);GO:0005524(ATP binding);GO:0000166(nucleotide binding);GO:0003774(motor activity);GO:0043565(sequence-specific DNA binding);GO:0009832(plant-type cell wall biogenesis);GO:0009937(regulation of gibberellic acid mediated signaling pathway);GO:0010215(cellulose microf…
zma-miR396a-5p	Zm00001d019670_T028	Zm00001d019670	Kinesin-like protein KIN-4A	4	3700-3719	1	GO:0005874(microtubule);GO:0007018(microtubule-based movement);GO:0008017(microtubule binding);GO:0003777(microtubule motor activity);GO:0005524(ATP binding);GO:0000166(nucleotide binding);GO:0003774(motor activity);GO:0043565(sequence-specific DNA binding);GO:0009832(plant-type cell wall biogenesis);GO:0009937(regulation of gibberellic acid mediated signaling pathway);GO:0010215(cellulose microf…
zma-miR396a-5p	Zm00001d019670_T022	Zm00001d019670	Kinesin-like protein KIN-4A	4	3714-3733	1	GO:0005874(microtubule);GO:0007018(microtubule-based movement);GO:0008017(microtubule binding);GO:0003777(microtubule motor activity);GO:0005524(ATP binding);GO:0000166(nucleotide binding);GO:0003774(motor activity);GO:0043565(sequence-specific DNA binding);GO:0009832(plant-type cell wall biogenesis);GO:0009937(regulation of gibberellic acid mediated signaling pathway);GO:0010215(cellulose microf…
zma-miR396a-5p	Zm00001d019670_T021	Zm00001d019670	Kinesin-like protein KIN-4A	4	3730-3749	1	GO:0005874(microtubule);GO:0007018(microtubule-based movement);GO:0008017(microtubule binding);GO:0003777(microtubule motor activity);GO:0005524(ATP binding);GO:0000166(nucleotide binding);GO:0003774(motor activity);GO:0043565(sequence-specific DNA binding);GO:0009832(plant-type cell wall biogenesis);GO:0009937(regulation of gibberellic acid mediated signaling pathway);GO:0010215(cellulose microf…
zma-miR396a-5p	Zm00001d019670_T003	Zm00001d019670	Kinesin-like protein KIN-4A	4	3700-3719	1	GO:0005874(microtubule);GO:0007018(microtubule-based movement);GO:0008017(microtubule binding);GO:0003777(microtubule motor activity);GO:0005524(ATP binding);GO:0000166(nucleotide binding);GO:0003774(motor activity);GO:0043565(sequence-specific DNA binding);GO:0009832(plant-type cell wall biogenesis);GO:0009937(regulation of gibberellic acid mediated signaling pathway);GO:0010215(cellulose microf…
zma-miR396a-5p	Zm00001d019670_T015	Zm00001d019670	Kinesin-like protein KIN-4A	4	3811-3830	1	GO:0005874(microtubule);GO:0007018(microtubule-based movement);GO:0008017(microtubule binding);GO:0003777(microtubule motor activity);GO:0005524(ATP binding);GO:0000166(nucleotide binding);GO:0003774(motor activity);GO:0043565(sequence-specific DNA binding);GO:0009832(plant-type cell wall biogenesis);GO:0009937(regulation of gibberellic acid mediated signaling pathway);GO:0010215(cellulose microf…
zma-miR396a-5p	Zm00001d019670_T025	Zm00001d019670	Kinesin-like protein KIN-4A	4	5158-5177	1	GO:0005874(microtubule);GO:0007018(microtubule-based movement);GO:0008017(microtubule binding);GO:0003777(microtubule motor activity);GO:0005524(ATP binding);GO:0000166(nucleotide binding);GO:0003774(motor activity);GO:0043565(sequence-specific DNA binding);GO:0009832(plant-type cell wall biogenesis);GO:0009937(regulation of gibberellic acid mediated signaling pathway);GO:0010215(cellulose microf…
zma-miR396a-5p	Zm00001d030609_T003	Zm00001d030609	Oxysterol-binding protein-related protein 1D	4	557-577	1
zma-miR396a-5p	Zm00001d030609_T007	Zm00001d030609	Oxysterol-binding protein-related protein 1D	4	465-485	1
zma-miR396a-5p	Zm00001d030609_T009	Zm00001d030609	Oxysterol-binding protein-related protein 1D	4	70-90	1
zma-miR396a-5p	Zm00001d030609_T008	Zm00001d030609	Oxysterol-binding protein-related protein 1D	4	403-423	1
zma-miR396a-5p	Zm00001d030609_T005	Zm00001d030609	Oxysterol-binding protein-related protein 1D	4	519-539	1
zma-miR396a-5p	Zm00001d030609_T006	Zm00001d030609	Oxysterol-binding protein-related protein 1D	4	493-513	1
zma-miR396a-5p	Zm00001d030609_T004	Zm00001d030609	Oxysterol-binding protein-related protein 1D	4	541-561	1
zma-miR396a-5p	Zm00001d030609_T002	Zm00001d030609	Oxysterol-binding protein-related protein 1D	4	692-712	1
zma-miR396a-5p	Zm00001d025149_T001	Zm00001d025149	Kinesin-like protein KIN-12A	4	2253-2273	1	GO:0007018(microtubule-based movement);GO:0008017(microtubule binding);GO:0003777(microtubule motor activity);GO:0003774(motor activity);GO:0005524(ATP binding);GO:0000166(nucleotide binding)
zma-miR396a-5p	Zm00001d018127_T001	Zm00001d018127	SNW/SKI-interacting protein	4	1615-1635	1	GO:0005681(spliceosomal complex);GO:0000398(mRNA splicing, via spliceosome)
zma-miR396a-5p	Zm00001d052186_T001	Zm00001d052186	Pre-mRNA-splicing factor prp45	4	1702-1722	1	GO:0005681(spliceosomal complex);GO:0000398(mRNA splicing, via spliceosome)	ko03040(Spliceosome)
zma-miR396a-5p	Zm00001d047612_T001	Zm00001d047612	P-loop containing nucleoside triphosphate hydrolases superfamily protein	4	824-843	1	GO:0003924(GTPase activity);GO:0016787(hydrolase activity)
zma-miR396a-5p	Zm00001d047612_T002	Zm00001d047612	P-loop containing nucleoside triphosphate hydrolases superfamily protein	4	1025-1044	1	GO:0003924(GTPase activity);GO:0016787(hydrolase activity)
zma-miR396a-5p	Zm00001d043023_T003	Zm00001d043023	Protein RETICULATA-RELATED 6 chloroplastic	4	3021-3040	1
zma-miR396a-5p	Zm00001d029143_T001	Zm00001d029143	Transposon protein	4	6-25	1	GO:0006468(protein phosphorylation);GO:0004672(protein kinase activity);GO:0005524(ATP binding)
zma-miR396a-5p	Zm00001d028187_T003	Zm00001d028187	Heparanase-like protein 1	4	2252-2271	1	GO:0016020(membrane);GO:0016798(hydrolase activity, acting on glycosyl bonds)
zma-miR396a-5p	Zm00001d006582_T001	Zm00001d006582	Protein kinase superfamily protein	4	677-696	1	GO:0016310(phosphorylation);GO:0016301(kinase activity)
zma-miR396a-5p	Zm00001d043743_T002	Zm00001d043743	Zinc finger BED domain-containing protein DAYSLEEPER	4	440-459	1	GO:0003676(nucleic acid binding);GO:0003677(DNA binding);GO:0046983(protein dimerization activity)
zma-miR396a-5p	Zm00001d043743_T001	Zm00001d043743	Zinc finger BED domain-containing protein DAYSLEEPER	4	800-819	1	GO:0003676(nucleic acid binding);GO:0003677(DNA binding);GO:0046983(protein dimerization activity)
zma-MIR171f-p5	Zm00001d053448_T004	Zm00001d053448	Putative RING zinc finger domain superfamily protein	4	464-484	1	GO:0016874(ligase activity)
zma-MIR171f-p5	Zm00001d048640_T001	Zm00001d048640	Disease resistance protein RPM1	4	1477-1497	1
zma-MIR171f-p5	Zm00001d041592_T054	Zm00001d041592	modifier of snc1	4	1102-1123	1
zma-MIR171f-p5	Zm00001d041592_T052	Zm00001d041592	modifier of snc1	4	1870-1891	1
zma-MIR171f-p5	Zm00001d041592_T051	Zm00001d041592	modifier of snc1	4	2626-2647	1
zma-MIR171f-p5	Zm00001d041592_T047	Zm00001d041592	modifier of snc1	4	2956-2977	1
zma-MIR171f-p5	Zm00001d041592_T042	Zm00001d041592	modifier of snc1	4	2989-3010	1
zma-MIR171f-p5	Zm00001d041592_T045	Zm00001d041592	modifier of snc1	4	3008-3029	1
zma-MIR171f-p5	Zm00001d041592_T039	Zm00001d041592	modifier of snc1	4	3160-3181	1
zma-MIR171f-p5	Zm00001d041592_T005	Zm00001d041592	modifier of snc1	4	3198-3219	1
zma-MIR171f-p5	Zm00001d041592_T003	Zm00001d041592	modifier of snc1	4	3198-3219	1
zma-MIR171f-p5	Zm00001d041592_T007	Zm00001d041592	modifier of snc1	4	3198-3219	1
zma-MIR171f-p5	Zm00001d041592_T019	Zm00001d041592	modifier of snc1	4	3198-3219	1
zma-MIR171f-p5	Zm00001d041592_T016	Zm00001d041592	modifier of snc1	4	3198-3219	1
zma-MIR171f-p5	Zm00001d041592_T012	Zm00001d041592	modifier of snc1	4	3198-3219	1
zma-MIR171f-p5	Zm00001d041592_T014	Zm00001d041592	modifier of snc1	4	3198-3219	1
zma-MIR171f-p5	Zm00001d041592_T025	Zm00001d041592	modifier of snc1	4	3198-3219	1
zma-MIR171f-p5	Zm00001d041592_T041	Zm00001d041592	modifier of snc1	4	3118-3139	1
zma-MIR171f-p5	Zm00001d041592_T036	Zm00001d041592	modifier of snc1	4	3198-3219	1
zma-MIR171f-p5	Zm00001d041592_T020	Zm00001d041592	modifier of snc1	4	3198-3219	1
zma-MIR171f-p5	Zm00001d041592_T011	Zm00001d041592	modifier of snc1	4	3198-3219	1
zma-MIR171f-p5	Zm00001d041592_T038	Zm00001d041592	modifier of snc1	4	3193-3214	1
zma-MIR171f-p5	Zm00001d041592_T021	Zm00001d041592	modifier of snc1	4	3198-3219	1
zma-MIR171f-p5	Zm00001d041592_T029	Zm00001d041592	modifier of snc1	4	3198-3219	1
zma-MIR171f-p5	Zm00001d041592_T001	Zm00001d041592	modifier of snc1	4	3231-3252	1
zma-MIR171f-p5	Zm00001d041592_T023	Zm00001d041592	modifier of snc1	4	3198-3219	1
zma-MIR171f-p5	Zm00001d041592_T031	Zm00001d041592	modifier of snc1	4	3198-3219	1
zma-MIR171f-p5	Zm00001d041592_T028	Zm00001d041592	modifier of snc1	4	3313-3334	1
zma-MIR171f-p5	Zm00001d041592_T002	Zm00001d041592	modifier of snc1	4	3231-3252	1
zma-MIR171f-p5	Zm00001d030012_T002	Zm00001d030012	Probable methyltransferase PMT14	4	388-407	1	GO:0008168(methyltransferase activity);GO:0032259(methylation);GO:0016740(transferase activity);GO:0016021(integral component of membrane);GO:0016020(membrane);GO:0005768(endosome);GO:0005774(vacuolar membrane);GO:0005794(Golgi apparatus);GO:0005802(trans-Golgi network);GO:0009505(plant-type cell wall)
zma-MIR171f-p5	Zm00001d030012_T001	Zm00001d030012	Probable methyltransferase PMT14	4	603-622	1	GO:0008168(methyltransferase activity);GO:0032259(methylation);GO:0016740(transferase activity);GO:0016021(integral component of membrane);GO:0016020(membrane);GO:0005768(endosome);GO:0005774(vacuolar membrane);GO:0005794(Golgi apparatus);GO:0005802(trans-Golgi network);GO:0009505(plant-type cell wall)
zma-MIR171f-p5	Zm00001d016832_T001	Zm00001d016832	Protein AIG1	4	533-552	1	GO:0005525(GTP binding)
zma-MIR171f-p5	Zm00001d016832_T002	Zm00001d016832	Protein AIG1	4	654-673	1	GO:0005525(GTP binding)
zma-MIR171f-p5	Zm00001d050755_T003	Zm00001d050755	P-loop containing nucleoside triphosphate hydrolases superfamily protein	4	790-809	1	GO:0005525(GTP binding);GO:0016787(hydrolase activity)
zma-MIR171f-p5	Zm00001d050755_T004	Zm00001d050755	P-loop containing nucleoside triphosphate hydrolases superfamily protein	4	738-757	1	GO:0005525(GTP binding);GO:0016787(hydrolase activity)
zma-MIR171f-p5	Zm00001d050755_T002	Zm00001d050755	P-loop containing nucleoside triphosphate hydrolases superfamily protein	4	911-930	1	GO:0005525(GTP binding);GO:0016787(hydrolase activity)
zma-MIR171f-p5	Zm00001d050755_T001	Zm00001d050755	P-loop containing nucleoside triphosphate hydrolases superfamily protein	4	947-966	1	GO:0005525(GTP binding);GO:0016787(hydrolase activity)
zma-MIR171f-p5	Zm00001d050755_T006	Zm00001d050755	P-loop containing nucleoside triphosphate hydrolases superfamily protein	4	3005-3024	1	GO:0005525(GTP binding);GO:0016787(hydrolase activity)
zma-MIR171f-p5	Zm00001d035048_T002	Zm00001d035048	Pentatricopeptide repeat-containing protein	4	848-867	1	GO:0005840(ribosome);GO:0006412(translation);GO:0003735(structural constituent of ribosome);GO:0005622(intracellular)
zma-MIR171f-p5	Zm00001d043805_T008	Zm00001d043805	zinc finger protein-related	4	738-757	1	GO:0008270(zinc ion binding)
zma-miR171h-3p_L-1R+1	Zm00001d038107_T003	Zm00001d038107	Decapping nuclease DXO homolog chloroplastic	4	451-471	1	GO:0005829(cytosol);GO:0016021(integral component of membrane);GO:0016020(membrane)
zma-miR171h-3p_L-1R+1	Zm00001d038107_T004	Zm00001d038107	Decapping nuclease DXO homolog chloroplastic	4	451-471	1	GO:0005829(cytosol);GO:0016021(integral component of membrane);GO:0016020(membrane)
zma-miR171h-3p_L-1R+1	Zm00001d038107_T002	Zm00001d038107	Decapping nuclease DXO homolog chloroplastic	4	451-471	1	GO:0005829(cytosol);GO:0016021(integral component of membrane);GO:0016020(membrane)
zma-miR171h-3p_L-1R+1	Zm00001d038107_T006	Zm00001d038107	Decapping nuclease DXO homolog chloroplastic	4	410-430	1	GO:0005829(cytosol);GO:0016021(integral component of membrane);GO:0016020(membrane)
zma-miR171h-3p_L-1R+1	Zm00001d038107_T007	Zm00001d038107	Decapping nuclease DXO homolog chloroplastic	4	410-430	1	GO:0005829(cytosol);GO:0016021(integral component of membrane);GO:0016020(membrane)
zma-miR171h-3p_L-1R+1	Zm00001d038107_T008	Zm00001d038107	Decapping nuclease DXO homolog chloroplastic	4	408-428	1	GO:0005829(cytosol);GO:0016021(integral component of membrane);GO:0016020(membrane)
zma-miR171h-3p_L-1R+1	Zm00001d038107_T001	Zm00001d038107	Decapping nuclease DXO homolog chloroplastic	4	451-471	1	GO:0005829(cytosol);GO:0016021(integral component of membrane);GO:0016020(membrane)
zma-miR171h-3p_L-1R+1	Zm00001d038107_T005	Zm00001d038107	Decapping nuclease DXO homolog chloroplastic	4	422-442	1	GO:0005829(cytosol);GO:0016021(integral component of membrane);GO:0016020(membrane)
zma-miR171h-3p_L-1R+1	Zm00001d007638_T001	Zm00001d007638	phospholipid synthesis1	4	518-537	1	GO:0016746(transferase activity, transferring acyl groups);GO:0006629(lipid metabolic process);GO:0008152(metabolic process);GO:0016740(transferase activity);GO:0016021(integral component of membrane);GO:0016020(membrane);GO:0016024(CDP-diacylglycerol biosynthetic process);GO:0008654(phospholipid biosynthetic process);GO:0003841(1-acylglycerol-3-phosphate O-acyltransferase activity)	ko00561(Glycerolipid metabolism);ko00564(Glycerophospholipid metabolism)
zma-miR397a-5p_L-3	Zm00001d026439_T041	Zm00001d026439	Tetratricopeptide repeat (TPR)-like superfamily protein	4	95-112	1
zma-miR397a-5p_L-3	Zm00001d026439_T011	Zm00001d026439	Tetratricopeptide repeat (TPR)-like superfamily protein	4	124-141	1
zma-miR397a-5p_L-3	Zm00001d026439_T013	Zm00001d026439	Tetratricopeptide repeat (TPR)-like superfamily protein	4	122-139	1
zma-miR397a-5p_L-3	Zm00001d026439_T018	Zm00001d026439	Tetratricopeptide repeat (TPR)-like superfamily protein	4	122-139	1
zma-miR397a-5p_L-3	Zm00001d026439_T022	Zm00001d026439	Tetratricopeptide repeat (TPR)-like superfamily protein	4	122-139	1
zma-miR397a-5p_L-3	Zm00001d026439_T026	Zm00001d026439	Tetratricopeptide repeat (TPR)-like superfamily protein	4	121-138	1
zma-miR397a-5p_L-3	Zm00001d026439_T001	Zm00001d026439	Tetratricopeptide repeat (TPR)-like superfamily protein	4	171-188	1
zma-miR397a-5p_L-3	Zm00001d026439_T036	Zm00001d026439	Tetratricopeptide repeat (TPR)-like superfamily protein	4	118-135	1
zma-miR397a-5p_L-3	Zm00001d026439_T020	Zm00001d026439	Tetratricopeptide repeat (TPR)-like superfamily protein	4	122-139	1
zma-miR397a-5p_L-3	Zm00001d026439_T021	Zm00001d026439	Tetratricopeptide repeat (TPR)-like superfamily protein	4	122-139	1
zma-miR397a-5p_L-3	Zm00001d026439_T016	Zm00001d026439	Tetratricopeptide repeat (TPR)-like superfamily protein	4	122-139	1
zma-miR397a-5p_L-3	Zm00001d026439_T009	Zm00001d026439	Tetratricopeptide repeat (TPR)-like superfamily protein	4	149-166	1
zma-miR397a-5p_L-3	Zm00001d026439_T014	Zm00001d026439	Tetratricopeptide repeat (TPR)-like superfamily protein	4	122-139	1
zma-miR397a-5p_L-3	Zm00001d026439_T031	Zm00001d026439	Tetratricopeptide repeat (TPR)-like superfamily protein	4	119-136	1
zma-miR397a-5p_L-3	Zm00001d026439_T034	Zm00001d026439	Tetratricopeptide repeat (TPR)-like superfamily protein	4	118-135	1
zma-miR397a-5p_L-3	Zm00001d026439_T002	Zm00001d026439	Tetratricopeptide repeat (TPR)-like superfamily protein	4	171-188	1
zma-miR397a-5p_L-3	Zm00001d026439_T003	Zm00001d026439	Tetratricopeptide repeat (TPR)-like superfamily protein	4	171-188	1
zma-miR397a-5p_L-3	Zm00001d026439_T029	Zm00001d026439	Tetratricopeptide repeat (TPR)-like superfamily protein	4	120-137	1
zma-miR397a-5p_L-3	Zm00001d026439_T038	Zm00001d026439	Tetratricopeptide repeat (TPR)-like superfamily protein	4	118-135	1
zma-miR397a-5p_L-3	Zm00001d026439_T024	Zm00001d026439	Tetratricopeptide repeat (TPR)-like superfamily protein	4	122-139	1
zma-miR397a-5p_L-3	Zm00001d026439_T027	Zm00001d026439	Tetratricopeptide repeat (TPR)-like superfamily protein	4	120-137	1
zma-miR397a-5p_L-3	Zm00001d017825_T001	Zm00001d017825	AT-hook motif nuclear-localized protein 29	4	453-470	1	GO:0005634(nucleus);GO:0006355(regulation of transcription, DNA-templated);GO:0006351(transcription, DNA-templated);GO:0003677(DNA binding);GO:0003680(AT DNA binding);GO:0003700(transcription factor activity, sequence-specific DNA binding)
zma-miR397a-5p_L-3	Zm00001d048731_T012	Zm00001d048731	P-loop containing nucleoside triphosphate hydrolases superfamily protein	4	840-857	1	GO:0007018(microtubule-based movement);GO:0008017(microtubule binding);GO:0003777(microtubule motor activity);GO:0003774(motor activity);GO:0005524(ATP binding);GO:0000166(nucleotide binding);GO:0016787(hydrolase activity)
zma-miR397a-5p_L-3	Zm00001d048731_T011	Zm00001d048731	P-loop containing nucleoside triphosphate hydrolases superfamily protein	4	1160-1177	1	GO:0007018(microtubule-based movement);GO:0008017(microtubule binding);GO:0003777(microtubule motor activity);GO:0003774(motor activity);GO:0005524(ATP binding);GO:0000166(nucleotide binding);GO:0016787(hydrolase activity)
zma-miR397a-5p_L-3	Zm00001d021871_T003	Zm00001d021871	Pentatricopeptide repeat-containing protein	4	377-394	1	GO:0016021(integral component of membrane);GO:0016020(membrane);GO:0009507(chloroplast);GO:0003735(structural constituent of ribosome);GO:0008380(RNA splicing);GO:0009793(embryo development ending in seed dormancy);GO:0010239(chloroplast mRNA processing)
zma-miR397a-5p_L-3	Zm00001d048731_T009	Zm00001d048731	P-loop containing nucleoside triphosphate hydrolases superfamily protein	4	1456-1473	1	GO:0007018(microtubule-based movement);GO:0008017(microtubule binding);GO:0003777(microtubule motor activity);GO:0003774(motor activity);GO:0005524(ATP binding);GO:0000166(nucleotide binding);GO:0016787(hydrolase activity)
zma-miR397a-5p_L-3	Zm00001d048731_T005	Zm00001d048731	P-loop containing nucleoside triphosphate hydrolases superfamily protein	4	1456-1473	1	GO:0007018(microtubule-based movement);GO:0008017(microtubule binding);GO:0003777(microtubule motor activity);GO:0003774(motor activity);GO:0005524(ATP binding);GO:0000166(nucleotide binding);GO:0016787(hydrolase activity)
zma-miR397a-5p_L-3	Zm00001d048731_T010	Zm00001d048731	P-loop containing nucleoside triphosphate hydrolases superfamily protein	4	1374-1391	1	GO:0007018(microtubule-based movement);GO:0008017(microtubule binding);GO:0003777(microtubule motor activity);GO:0003774(motor activity);GO:0005524(ATP binding);GO:0000166(nucleotide binding);GO:0016787(hydrolase activity)
zma-miR397a-5p_L-3	Zm00001d048731_T001	Zm00001d048731	P-loop containing nucleoside triphosphate hydrolases superfamily protein	4	1712-1729	1	GO:0007018(microtubule-based movement);GO:0008017(microtubule binding);GO:0003777(microtubule motor activity);GO:0003774(motor activity);GO:0005524(ATP binding);GO:0000166(nucleotide binding);GO:0016787(hydrolase activity)
zma-miR397a-5p_L-3	Zm00001d048731_T008	Zm00001d048731	P-loop containing nucleoside triphosphate hydrolases superfamily protein	4	1507-1524	1	GO:0007018(microtubule-based movement);GO:0008017(microtubule binding);GO:0003777(microtubule motor activity);GO:0003774(motor activity);GO:0005524(ATP binding);GO:0000166(nucleotide binding);GO:0016787(hydrolase activity)
zma-miR397a-5p_L-3	Zm00001d021871_T002	Zm00001d021871	Pentatricopeptide repeat-containing protein	4	377-394	1	GO:0016021(integral component of membrane);GO:0016020(membrane);GO:0009507(chloroplast);GO:0003735(structural constituent of ribosome);GO:0008380(RNA splicing);GO:0009793(embryo development ending in seed dormancy);GO:0010239(chloroplast mRNA processing)
zma-miR397a-5p_L-3	Zm00001d048731_T006	Zm00001d048731	P-loop containing nucleoside triphosphate hydrolases superfamily protein	4	1765-1782	1	GO:0007018(microtubule-based movement);GO:0008017(microtubule binding);GO:0003777(microtubule motor activity);GO:0003774(motor activity);GO:0005524(ATP binding);GO:0000166(nucleotide binding);GO:0016787(hydrolase activity)
zma-miR397a-5p_L-3	Zm00001d048731_T002	Zm00001d048731	P-loop containing nucleoside triphosphate hydrolases superfamily protein	4	1712-1729	1	GO:0007018(microtubule-based movement);GO:0008017(microtubule binding);GO:0003777(microtubule motor activity);GO:0003774(motor activity);GO:0005524(ATP binding);GO:0000166(nucleotide binding);GO:0016787(hydrolase activity)
zma-miR397a-5p_L-3	Zm00001d048731_T007	Zm00001d048731	P-loop containing nucleoside triphosphate hydrolases superfamily protein	4	1716-1733	1	GO:0007018(microtubule-based movement);GO:0008017(microtubule binding);GO:0003777(microtubule motor activity);GO:0003774(motor activity);GO:0005524(ATP binding);GO:0000166(nucleotide binding);GO:0016787(hydrolase activity)
zma-miR397a-5p_L-3	Zm00001d048731_T003	Zm00001d048731	P-loop containing nucleoside triphosphate hydrolases superfamily protein	4	1712-1729	1	GO:0007018(microtubule-based movement);GO:0008017(microtubule binding);GO:0003777(microtubule motor activity);GO:0003774(motor activity);GO:0005524(ATP binding);GO:0000166(nucleotide binding);GO:0016787(hydrolase activity)
zma-miR397a-5p_L-3	Zm00001d048731_T004	Zm00001d048731	P-loop containing nucleoside triphosphate hydrolases superfamily protein	4	1884-1901	1	GO:0007018(microtubule-based movement);GO:0008017(microtubule binding);GO:0003777(microtubule motor activity);GO:0003774(motor activity);GO:0005524(ATP binding);GO:0000166(nucleotide binding);GO:0016787(hydrolase activity)
zma-miR397a-5p_L-3	Zm00001d015705_T001	Zm00001d015705	NA	4	570-587	1	GO:0016021(integral component of membrane);GO:0016020(membrane);GO:0009535(chloroplast thylakoid membrane)
zma-miR397a-5p_L-3	Zm00001d009532_T001	Zm00001d009532	IAA19-auxin-responsive Aux/IAA family member	4	313-330	1	GO:0009734(auxin-activated signaling pathway);GO:0005634(nucleus);GO:0006355(regulation of transcription, DNA-templated);GO:0006351(transcription, DNA-templated)	ko04075(Plant hormone signal transduction)
zma-miR397a-5p_L-3	Zm00001d038980_T001	Zm00001d038980	Auxin-responsive protein IAA27	4	229-246	1	GO:0009734(auxin-activated signaling pathway);GO:0005634(nucleus);GO:0006355(regulation of transcription, DNA-templated);GO:0006351(transcription, DNA-templated)
zma-miR397a-5p_L-3	Zm00001d018832_T001	Zm00001d018832	NA	4	417-434	1
zma-miR397a-5p_L-3	Zm00001d035736_T001	Zm00001d035736	MACPF domain-containing protein	4	2013-2030	1
zma-miR397a-5p_L-3	Zm00001d049292_T001	Zm00001d049292	UDP-glycosyltransferase 73D1	4	126-143	1	GO:0016758(transferase activity, transferring hexosyl groups);GO:0008152(metabolic process);GO:0016740(transferase activity)
zma-miR397a-5p_L-3	Zm00001d012535_T001	Zm00001d012535	Putative bifunctional inhibitor/LTP/seed storage protein family	4	232-249	1	GO:0016021(integral component of membrane);GO:0016020(membrane)
zma-miR397a-5p_L-3	Zm00001d046175_T001	Zm00001d046175	Putative CBL-interacting protein kinase family protein	4	1230-1247	1	GO:0007165(signal transduction);GO:0016310(phosphorylation);GO:0016301(kinase activity);GO:0006468(protein phosphorylation);GO:0005524(ATP binding);GO:0004674(protein serine/threonine kinase activity);GO:0004672(protein kinase activity);GO:0000166(nucleotide binding);GO:0016740(transferase activity)
zma-miR397a-5p_L-3	Zm00001d003754_T004	Zm00001d003754	Protein SMAX1-LIKE 3	4	332-349	1	GO:0019538(protein metabolic process)
zma-miR397a-5p_L-3	Zm00001d003754_T002	Zm00001d003754	Protein SMAX1-LIKE 3	4	222-239	1	GO:0019538(protein metabolic process)
zma-miR397a-5p_L-3	Zm00001d016735_T001	Zm00001d016735	Protein SMAX1-LIKE 3	4	322-339	1	GO:0019538(protein metabolic process)
zma-miR397a-5p_L-3	Zm00001d003754_T003	Zm00001d003754	Protein SMAX1-LIKE 3	4	332-349	1	GO:0019538(protein metabolic process)
zma-miR397a-5p_L-3	Zm00001d003754_T001	Zm00001d003754	Protein SMAX1-LIKE 3	4	365-382	1	GO:0019538(protein metabolic process)
zma-miR397a-5p_L-3	Zm00001d004094_T001	Zm00001d004094	Protein SMAX1-LIKE 4	4	481-498	1	GO:0019538(protein metabolic process)
zma-miR397a-5p_L-3	Zm00001d004094_T003	Zm00001d004094	Protein SMAX1-LIKE 4	4	604-621	1	GO:0019538(protein metabolic process)
zma-miR397a-5p_L-3	Zm00001d004094_T002	Zm00001d004094	Protein SMAX1-LIKE 4	4	585-602	1	GO:0019538(protein metabolic process)
zma-miR397a-5p_L-3	Zm00001d047077_T001	Zm00001d047077	Beta-amylase 3 chloroplastic	4	1237-1253	1	GO:0000272(polysaccharide catabolic process);GO:0016161(beta-amylase activity);GO:0005975(carbohydrate metabolic process);GO:0008152(metabolic process);GO:0016798(hydrolase activity, acting on glycosyl bonds);GO:0016787(hydrolase activity);GO:0102229(amylopectin maltohydrolase activity)	ko00500(Starch and sucrose metabolism)
zma-miR397a-5p_L-3	Zm00001d052885_T003	Zm00001d052885	40S ribosomal protein S15a-1	4	94-111	1	GO:0030529(intracellular ribonucleoprotein complex);GO:0005840(ribosome);GO:0006412(translation);GO:0003735(structural constituent of ribosome)	ko03010(Ribosome)
zma-miR397a-5p_L-3	Zm00001d052885_T004	Zm00001d052885	40S ribosomal protein S15a-1	4	186-203	1	GO:0030529(intracellular ribonucleoprotein complex);GO:0005840(ribosome);GO:0006412(translation);GO:0003735(structural constituent of ribosome)	ko03010(Ribosome)
zma-miR397a-5p_L-3	Zm00001d052885_T002	Zm00001d052885	40S ribosomal protein S15a-1	4	102-119	1	GO:0030529(intracellular ribonucleoprotein complex);GO:0005840(ribosome);GO:0006412(translation);GO:0003735(structural constituent of ribosome)	ko03010(Ribosome)
zma-miR397a-5p_L-3	Zm00001d039299_T001	Zm00001d039299	40S ribosomal protein S15a-1	4	103-120	1	GO:0030529(intracellular ribonucleoprotein complex);GO:0005840(ribosome);GO:0006412(translation);GO:0003735(structural constituent of ribosome)	ko03010(Ribosome)
zma-miR397a-5p_L-3	Zm00001d052885_T001	Zm00001d052885	40S ribosomal protein S15a-1	4	1062-1079	1	GO:0030529(intracellular ribonucleoprotein complex);GO:0005840(ribosome);GO:0006412(translation);GO:0003735(structural constituent of ribosome)	ko03010(Ribosome)
zma-miR397a-5p_L-3	Zm00001d052540_T001	Zm00001d052540	Pentatricopeptide repeat-containing protein mitochondrial	4	450-467	1
zma-miR397a-5p_L-3	Zm00001d049539_T001	Zm00001d049539	FAD-binding Berberine family protein	4	953-969	1	GO:0050660(flavin adenine dinucleotide binding);GO:0016614(oxidoreductase activity, acting on CH-OH group of donors);GO:0016491(oxidoreductase activity);GO:0055114(oxidation-reduction process);GO:0003824(catalytic activity)
zma-miR397a-5p_L-3	Zm00001d052144_T001	Zm00001d052144	NA	4	214-230	1
zma-miR397a-5p_L-3	Zm00001d051320_T007	Zm00001d051320	esterase/lipase/thioesterase family protein	4	286-303	1
zma-miR397a-5p_L-3	Zm00001d051320_T001	Zm00001d051320	esterase/lipase/thioesterase family protein	4	388-405	1
zma-miR397a-5p_L-3	Zm00001d025572_T001	Zm00001d025572	Sugar transport protein 5	4	1046-1063	1	GO:0008643(carbohydrate transport);GO:0006810(transport);GO:0022891(substrate-specific transmembrane transporter activity);GO:0022857(transmembrane transporter activity);GO:0005215(transporter activity);GO:0055085(transmembrane transport);GO:0016021(integral component of membrane);GO:0016020(membrane)
zma-miR397a-5p_L-3	Zm00001d051320_T004	Zm00001d051320	esterase/lipase/thioesterase family protein	4	262-279	1
zma-miR397a-5p_L-3	Zm00001d051320_T006	Zm00001d051320	esterase/lipase/thioesterase family protein	4	249-266	1
zma-miR397a-5p_L-3	Zm00001d051320_T002	Zm00001d051320	esterase/lipase/thioesterase family protein	4	279-296	1
zma-miR397a-5p_L-3	Zm00001d051320_T005	Zm00001d051320	esterase/lipase/thioesterase family protein	4	266-283	1
zma-miR397a-5p_L-3	Zm00001d051320_T003	Zm00001d051320	esterase/lipase/thioesterase family protein	4	262-279	1
zma-miR397a-5p_L-3	Zm00001d018204_T001	Zm00001d018204	NA	4	226-242	1
zma-miR397a-5p_L-3	Zm00001d003307_T001	Zm00001d003307	NA	4	79-96	1	GO:0016021(integral component of membrane);GO:0016020(membrane)
zma-miR397a-5p_L-3	Zm00001d034523_T002	Zm00001d034523	Pheophorbide a oxygenase	4	1360-1377	1	GO:0051537(2 iron, 2 sulfur cluster binding);GO:0016491(oxidoreductase activity);GO:0055114(oxidation-reduction process);GO:0010277(chlorophyllide a oxygenase [overall] activity)
zma-miR397a-5p_L-3	Zm00001d034523_T001	Zm00001d034523	Pheophorbide a oxygenase	4	1450-1467	1	GO:0051537(2 iron, 2 sulfur cluster binding);GO:0016491(oxidoreductase activity);GO:0055114(oxidation-reduction process);GO:0010277(chlorophyllide a oxygenase [overall] activity)
zma-miR397a-5p_L-3	Zm00001d034523_T003	Zm00001d034523	Pheophorbide a oxygenase	4	1484-1501	1	GO:0051537(2 iron, 2 sulfur cluster binding);GO:0016491(oxidoreductase activity);GO:0055114(oxidation-reduction process);GO:0010277(chlorophyllide a oxygenase [overall] activity)
zma-miR397a-5p_L-3	Zm00001d008929_T002	Zm00001d008929	GDSL esterase/lipase	4	942-958	1	GO:0016788(hydrolase activity, acting on ester bonds)
zma-miR397a-5p_L-3	Zm00001d008929_T001	Zm00001d008929	GDSL esterase/lipase	4	978-994	1	GO:0016788(hydrolase activity, acting on ester bonds)
zma-miR397a-5p_L-3	Zm00001d007312_T001	Zm00001d007312	Apyrase 1	4	1293-1310	1	GO:0016787(hydrolase activity)	ko00230(Purine metabolism);ko00240(Pyrimidine metabolism)
zma-miR397a-5p_L-3	Zm00001d017728_T001	Zm00001d017728	Polyamine transporter RMV1	4	139-157	1	GO:0003333(amino acid transmembrane transport);GO:0015171(amino acid transmembrane transporter activity);GO:0016020(membrane);GO:0016021(integral component of membrane);GO:1902047(polyamine transmembrane transport);GO:0015203(polyamine transmembrane transporter activity);GO:0015846(polyamine transport)
zma-miR397a-5p_L-3	Zm00001d043288_T004	Zm00001d043288	Vps51/Vps67 family (components of vesicular transport) protein	4	3664-3680	1	GO:0017119(Golgi transport complex);GO:0006891(intra-Golgi vesicle-mediated transport)
zma-miR397a-5p_L-3	Zm00001d043288_T003	Zm00001d043288	Vps51/Vps67 family (components of vesicular transport) protein	4	3794-3810	1	GO:0017119(Golgi transport complex);GO:0006891(intra-Golgi vesicle-mediated transport)
zma-miR397a-5p_L-3	Zm00001d043288_T005	Zm00001d043288	Vps51/Vps67 family (components of vesicular transport) protein	4	3822-3838	1	GO:0017119(Golgi transport complex);GO:0006891(intra-Golgi vesicle-mediated transport)
zma-miR397a-5p_L-3	Zm00001d043288_T006	Zm00001d043288	Vps51/Vps67 family (components of vesicular transport) protein	4	3901-3917	1	GO:0017119(Golgi transport complex);GO:0006891(intra-Golgi vesicle-mediated transport)
zma-miR397a-5p_L-3	Zm00001d043288_T001	Zm00001d043288	Vps51/Vps67 family (components of vesicular transport) protein	4	3956-3972	1	GO:0017119(Golgi transport complex);GO:0006891(intra-Golgi vesicle-mediated transport)
zma-miR397a-5p_L-3	Zm00001d043288_T002	Zm00001d043288	Vps51/Vps67 family (components of vesicular transport) protein	4	4411-4427	1	GO:0017119(Golgi transport complex);GO:0006891(intra-Golgi vesicle-mediated transport)
zma-miR397a-5p_L-3	Zm00001d022334_T001	Zm00001d022334	P-loop containing nucleoside triphosphate hydrolases superfamily protein	4	231-248	1	GO:0016740(transferase activity);GO:0016787(hydrolase activity);GO:0016021(integral component of membrane);GO:0016020(membrane);GO:0008146(sulfotransferase activity)
zma-miR397a-5p_L-3	Zm00001d022334_T002	Zm00001d022334	P-loop containing nucleoside triphosphate hydrolases superfamily protein	4	736-753	1	GO:0016740(transferase activity);GO:0016787(hydrolase activity);GO:0016021(integral component of membrane);GO:0016020(membrane);GO:0008146(sulfotransferase activity)
zma-miR397a-5p_L-3	Zm00001d039687_T001	Zm00001d039687	Photosystem I reaction center subunit XI chloroplastic	4	234-252	1	GO:0009538(photosystem I reaction center);GO:0009522(photosystem I);GO:0015979(photosynthesis);GO:0016021(integral component of membrane);GO:0016020(membrane)	ko00195(Photosynthesis)
zma-miR397a-5p_L-3	Zm00001d053697_T016	Zm00001d053697	Methyl-CpG-binding domain-containing protein 9	4	5914-5932	1	GO:0046872(metal ion binding);GO:0005634(nucleus)
zma-miR397a-5p_L-3	Zm00001d053697_T007	Zm00001d053697	Methyl-CpG-binding domain-containing protein 9	4	6308-6326	1	GO:0046872(metal ion binding);GO:0005634(nucleus)
zma-miR397a-5p_L-3	Zm00001d053697_T018	Zm00001d053697	Methyl-CpG-binding domain-containing protein 9	4	6489-6507	1	GO:0046872(metal ion binding);GO:0005634(nucleus)
zma-miR397a-5p_L-3	Zm00001d053697_T014	Zm00001d053697	Methyl-CpG-binding domain-containing protein 9	4	6494-6512	1	GO:0046872(metal ion binding);GO:0005634(nucleus)
zma-miR397a-5p_L-3	Zm00001d053697_T008	Zm00001d053697	Methyl-CpG-binding domain-containing protein 9	4	8445-8463	1	GO:0046872(metal ion binding);GO:0005634(nucleus)
zma-miR397a-5p_L-3	Zm00001d006937_T002	Zm00001d006937	Peroxidase 64	4	338-356	1	GO:0098869(cellular oxidant detoxification);GO:0006979(response to oxidative stress);GO:0004601(peroxidase activity);GO:0055114(oxidation-reduction process);GO:0020037(heme binding);GO:0042744(hydrogen peroxide catabolic process);GO:0005576(extracellular region);GO:0016491(oxidoreductase activity);GO:0046872(metal ion binding)	ko00940(Phenylpropanoid biosynthesis)
zma-miR397a-5p_L-3	Zm00001d006936_T003	Zm00001d006936	Peroxidase 64	4	338-356	1	GO:0098869(cellular oxidant detoxification);GO:0006979(response to oxidative stress);GO:0004601(peroxidase activity);GO:0055114(oxidation-reduction process);GO:0020037(heme binding);GO:0042744(hydrogen peroxide catabolic process);GO:0005576(extracellular region);GO:0016491(oxidoreductase activity);GO:0046872(metal ion binding)	ko00940(Phenylpropanoid biosynthesis)
zma-miR397a-5p_L-3	Zm00001d017037_T001	Zm00001d017037	PTB domain-containing engulfment adapter protein 1 isoform 1	4	132-148	1
zma-miR397a-5p_L-3	Zm00001d006937_T001	Zm00001d006937	Peroxidase 64	4	1014-1032	1	GO:0098869(cellular oxidant detoxification);GO:0006979(response to oxidative stress);GO:0004601(peroxidase activity);GO:0055114(oxidation-reduction process);GO:0020037(heme binding);GO:0042744(hydrogen peroxide catabolic process);GO:0005576(extracellular region);GO:0016491(oxidoreductase activity);GO:0046872(metal ion binding)	ko00940(Phenylpropanoid biosynthesis)
zma-miR397a-5p_L-3	Zm00001d006936_T001	Zm00001d006936	Peroxidase 64	4	1014-1032	1	GO:0098869(cellular oxidant detoxification);GO:0006979(response to oxidative stress);GO:0004601(peroxidase activity);GO:0055114(oxidation-reduction process);GO:0020037(heme binding);GO:0042744(hydrogen peroxide catabolic process);GO:0005576(extracellular region);GO:0016491(oxidoreductase activity);GO:0046872(metal ion binding)	ko00940(Phenylpropanoid biosynthesis)
zma-miR397a-5p_L-3	Zm00001d006936_T002	Zm00001d006936	Peroxidase 64	4	1398-1416	1	GO:0098869(cellular oxidant detoxification);GO:0006979(response to oxidative stress);GO:0004601(peroxidase activity);GO:0055114(oxidation-reduction process);GO:0020037(heme binding);GO:0042744(hydrogen peroxide catabolic process);GO:0005576(extracellular region);GO:0016491(oxidoreductase activity);GO:0046872(metal ion binding)	ko00940(Phenylpropanoid biosynthesis)
zma-miR397a-5p_L-3	Zm00001d021893_T011	Zm00001d021893	ARM repeat superfamily protein	4	328-344	1
zma-miR397a-5p_L-3	Zm00001d021893_T008	Zm00001d021893	ARM repeat superfamily protein	4	677-693	1
zma-miR397a-5p_L-3	Zm00001d021893_T010	Zm00001d021893	ARM repeat superfamily protein	4	1334-1350	1
zma-miR397a-5p_L-3	Zm00001d021893_T005	Zm00001d021893	ARM repeat superfamily protein	4	1335-1351	1
zma-miR397a-5p_L-3	Zm00001d021893_T006	Zm00001d021893	ARM repeat superfamily protein	4	1332-1348	1
zma-miR397a-5p_L-3	Zm00001d021893_T002	Zm00001d021893	ARM repeat superfamily protein	4	1469-1485	1
zma-miR397a-5p_L-3	Zm00001d021893_T001	Zm00001d021893	ARM repeat superfamily protein	4	1224-1240	1
zma-miR397a-5p_L-3	Zm00001d021893_T003	Zm00001d021893	ARM repeat superfamily protein	4	1469-1485	1
zma-miR397a-5p_L-3	Zm00001d049048_T001	Zm00001d049048	Heat shock protein binding protein	4	443-461	1	GO:0016021(integral component of membrane);GO:0016020(membrane);GO:0009507(chloroplast);GO:0009535(chloroplast thylakoid membrane);GO:0010598(NAD(P)H dehydrogenase complex (plastoquinone))
zma-miR397a-5p_L-3	Zm00001d050829_T001	Zm00001d050829	Lectin-like protein kinase-like	4	527-545	1	GO:0030246(carbohydrate binding);GO:0016310(phosphorylation);GO:0016301(kinase activity)
zma-miR397a-5p_L-3	Zm00001d005869_T001	Zm00001d005869	Putative clathrin assembly protein	4	33-50	1	GO:0030136(clathrin-coated vesicle);GO:0048268(clathrin coat assembly);GO:0005545(1-phosphatidylinositol binding);GO:0005543(phospholipid binding);GO:0030276(clathrin binding)
zma-miR397a-5p_L-3	Zm00001d003695_T001	Zm00001d003695	NA	4	851-867	1
zma-miR397a-5p_L-3	Zm00001d003696_T001	Zm00001d003696	NA	4	893-909	1
zma-miR397a-5p_L-3	Zm00001d049395_T001	Zm00001d049395	Putative peptidase C48 domain family protein	4	142-158	1	GO:0008234(cysteine-type peptidase activity);GO:0006508(proteolysis)
zma-miR397a-5p_L-3	Zm00001d048597_T001	Zm00001d048597	NA	4	527-543	1
zma-miR397a-5p_L-3	Zm00001d010271_T006	Zm00001d010271	Probable mediator of RNA polymerase II transcription subunit 26b	4	1446-1462	1	GO:0005634(nucleus)
zma-miR397a-5p_L-3	Zm00001d010271_T001	Zm00001d010271	Probable mediator of RNA polymerase II transcription subunit 26b	4	1838-1854	1	GO:0005634(nucleus)
zma-miR397a-5p_L-3	Zm00001d010271_T003	Zm00001d010271	Probable mediator of RNA polymerase II transcription subunit 26b	4	1760-1776	1	GO:0005634(nucleus)
zma-miR397a-5p_L-3	Zm00001d010271_T005	Zm00001d010271	Probable mediator of RNA polymerase II transcription subunit 26b	4	1773-1789	1	GO:0005634(nucleus)
zma-miR397a-5p_L-3	Zm00001d010271_T004	Zm00001d010271	Probable mediator of RNA polymerase II transcription subunit 26b	4	1773-1789	1	GO:0005634(nucleus)
zma-miR397a-5p_L-3	Zm00001d010271_T002	Zm00001d010271	Probable mediator of RNA polymerase II transcription subunit 26b	4	2146-2162	1	GO:0005634(nucleus)
zma-miR397a-5p_L-3	Zm00001d012634_T006	Zm00001d012634	Vps51/Vps67 family (components of vesicular transport) protein	4	3654-3670	1	GO:0017119(Golgi transport complex);GO:0006891(intra-Golgi vesicle-mediated transport);GO:0016021(integral component of membrane);GO:0016020(membrane)
zma-miR397a-5p_L-3	Zm00001d012634_T010	Zm00001d012634	Vps51/Vps67 family (components of vesicular transport) protein	4	3783-3799	1	GO:0017119(Golgi transport complex);GO:0006891(intra-Golgi vesicle-mediated transport);GO:0016021(integral component of membrane);GO:0016020(membrane)
zma-miR397a-5p_L-3	Zm00001d012634_T005	Zm00001d012634	Vps51/Vps67 family (components of vesicular transport) protein	4	3784-3800	1	GO:0017119(Golgi transport complex);GO:0006891(intra-Golgi vesicle-mediated transport);GO:0016021(integral component of membrane);GO:0016020(membrane)
zma-miR397a-5p_L-3	Zm00001d010877_T005	Zm00001d010877	BRCT domain-containing DNA repair protein	4	1747-1763	1
zma-miR397a-5p_L-3	Zm00001d012634_T014	Zm00001d012634	Vps51/Vps67 family (components of vesicular transport) protein	4	3811-3827	1	GO:0017119(Golgi transport complex);GO:0006891(intra-Golgi vesicle-mediated transport);GO:0016021(integral component of membrane);GO:0016020(membrane)
zma-miR397a-5p_L-3	Zm00001d012634_T007	Zm00001d012634	Vps51/Vps67 family (components of vesicular transport) protein	4	3927-3943	1	GO:0017119(Golgi transport complex);GO:0006891(intra-Golgi vesicle-mediated transport);GO:0016021(integral component of membrane);GO:0016020(membrane)
zma-miR397a-5p_L-3	Zm00001d010877_T004	Zm00001d010877	BRCT domain-containing DNA repair protein	4	1923-1939	1
zma-miR397a-5p_L-3	Zm00001d012634_T001	Zm00001d012634	Vps51/Vps67 family (components of vesicular transport) protein	4	3921-3937	1	GO:0017119(Golgi transport complex);GO:0006891(intra-Golgi vesicle-mediated transport);GO:0016021(integral component of membrane);GO:0016020(membrane)
zma-miR397a-5p_L-3	Zm00001d012634_T008	Zm00001d012634	Vps51/Vps67 family (components of vesicular transport) protein	4	4070-4086	1	GO:0017119(Golgi transport complex);GO:0006891(intra-Golgi vesicle-mediated transport);GO:0016021(integral component of membrane);GO:0016020(membrane)
zma-miR397a-5p_L-3	Zm00001d012634_T002	Zm00001d012634	Vps51/Vps67 family (components of vesicular transport) protein	4	3969-3985	1	GO:0017119(Golgi transport complex);GO:0006891(intra-Golgi vesicle-mediated transport);GO:0016021(integral component of membrane);GO:0016020(membrane)
zma-miR397a-5p_L-3	Zm00001d012634_T009	Zm00001d012634	Vps51/Vps67 family (components of vesicular transport) protein	4	4207-4223	1	GO:0017119(Golgi transport complex);GO:0006891(intra-Golgi vesicle-mediated transport);GO:0016021(integral component of membrane);GO:0016020(membrane)
zma-miR397a-5p_L-3	Zm00001d012634_T012	Zm00001d012634	Vps51/Vps67 family (components of vesicular transport) protein	4	4220-4236	1	GO:0017119(Golgi transport complex);GO:0006891(intra-Golgi vesicle-mediated transport);GO:0016021(integral component of membrane);GO:0016020(membrane)
zma-miR397a-5p_L-3	Zm00001d010877_T001	Zm00001d010877	BRCT domain-containing DNA repair protein	4	2192-2208	1
zma-miR397a-5p_L-3	Zm00001d010877_T002	Zm00001d010877	BRCT domain-containing DNA repair protein	4	2142-2158	1
zma-miR397a-5p_L-3	Zm00001d012634_T004	Zm00001d012634	Vps51/Vps67 family (components of vesicular transport) protein	4	4335-4351	1	GO:0017119(Golgi transport complex);GO:0006891(intra-Golgi vesicle-mediated transport);GO:0016021(integral component of membrane);GO:0016020(membrane)
zma-miR397a-5p_L-3	Zm00001d012634_T013	Zm00001d012634	Vps51/Vps67 family (components of vesicular transport) protein	4	4392-4408	1	GO:0017119(Golgi transport complex);GO:0006891(intra-Golgi vesicle-mediated transport);GO:0016021(integral component of membrane);GO:0016020(membrane)
zma-miR397a-5p_L-3	Zm00001d012634_T003	Zm00001d012634	Vps51/Vps67 family (components of vesicular transport) protein	4	4334-4350	1	GO:0017119(Golgi transport complex);GO:0006891(intra-Golgi vesicle-mediated transport);GO:0016021(integral component of membrane);GO:0016020(membrane)
zma-miR397a-5p_L-3	Zm00001d010877_T003	Zm00001d010877	BRCT domain-containing DNA repair protein	4	2184-2200	1
zma-miR397a-5p_L-3	Zm00001d012634_T011	Zm00001d012634	Vps51/Vps67 family (components of vesicular transport) protein	4	4895-4911	1	GO:0017119(Golgi transport complex);GO:0006891(intra-Golgi vesicle-mediated transport);GO:0016021(integral component of membrane);GO:0016020(membrane)
zma-miR397a-5p_L-3	Zm00001d017762_T003	Zm00001d017762	abscisic acid 8'-hydroxylase1	4	599-615	1	GO:0055114(oxidation-reduction process);GO:0020037(heme binding);GO:0016705(oxidoreductase activity, acting on paired donors, with incorporation or reduction of molecular oxygen);GO:0005506(iron ion binding);GO:0004497(monooxygenase activity);GO:0016491(oxidoreductase activity);GO:0046872(metal ion binding)	ko00906(Carotenoid biosynthesis)
zma-miR397a-5p_L-3	Zm00001d017762_T001	Zm00001d017762	abscisic acid 8'-hydroxylase1	4	599-615	1	GO:0055114(oxidation-reduction process);GO:0020037(heme binding);GO:0016705(oxidoreductase activity, acting on paired donors, with incorporation or reduction of molecular oxygen);GO:0005506(iron ion binding);GO:0004497(monooxygenase activity);GO:0016491(oxidoreductase activity);GO:0046872(metal ion binding)	ko00906(Carotenoid biosynthesis)
zma-miR397a-5p_L-3	Zm00001d017762_T004	Zm00001d017762	abscisic acid 8'-hydroxylase1	4	599-615	1	GO:0055114(oxidation-reduction process);GO:0020037(heme binding);GO:0016705(oxidoreductase activity, acting on paired donors, with incorporation or reduction of molecular oxygen);GO:0005506(iron ion binding);GO:0004497(monooxygenase activity);GO:0016491(oxidoreductase activity);GO:0046872(metal ion binding)	ko00906(Carotenoid biosynthesis)
zma-miR397a-5p_L-3	Zm00001d017762_T002	Zm00001d017762	abscisic acid 8'-hydroxylase1	4	599-615	1	GO:0055114(oxidation-reduction process);GO:0020037(heme binding);GO:0016705(oxidoreductase activity, acting on paired donors, with incorporation or reduction of molecular oxygen);GO:0005506(iron ion binding);GO:0004497(monooxygenase activity);GO:0016491(oxidoreductase activity);GO:0046872(metal ion binding)	ko00906(Carotenoid biosynthesis)
zma-miR397a-5p_L-3	Zm00001d031451_T001	Zm00001d031451	SBP-domain protein 5	4	870-886	1	GO:0046872(metal ion binding);GO:0005634(nucleus);GO:0003677(DNA binding)
zma-miR169i-3p_R+1	Zm00001d010163_T001	Zm00001d010163	NA	4	98-116	1
zma-miR169i-3p_R+1	Zm00001d026141_T001	Zm00001d026141	NA	4	14-32	1
zma-miR169i-3p_R+1	Zm00001d018534_T001	Zm00001d018534	Pentatricopeptide repeat-containing protein mitochondrial	4	714-732	1
zma-miR169i-3p_R+1	Zm00001d024477_T001	Zm00001d024477	terpene synthase9	4	79-97	1	GO:0016829(lyase activity);GO:0010333(terpene synthase activity);GO:0000287(magnesium ion binding);GO:0008152(metabolic process);GO:0046872(metal ion binding)
zma-miR169i-3p_R+1	Zm00001d049362_T007	Zm00001d049362	NA	4	596-614	1	GO:0006850(mitochondrial pyruvate transport);GO:0005743(mitochondrial inner membrane);GO:0005739(mitochondrion);GO:0006810(transport);GO:0016021(integral component of membrane);GO:0016020(membrane)
zma-miR169i-3p_R+1	Zm00001d049362_T006	Zm00001d049362	NA	4	661-679	1	GO:0006850(mitochondrial pyruvate transport);GO:0005743(mitochondrial inner membrane);GO:0005739(mitochondrion);GO:0006810(transport);GO:0016021(integral component of membrane);GO:0016020(membrane)
zma-miR169i-3p_R+1	Zm00001d049362_T004	Zm00001d049362	NA	4	662-680	1	GO:0006850(mitochondrial pyruvate transport);GO:0005743(mitochondrial inner membrane);GO:0005739(mitochondrion);GO:0006810(transport);GO:0016021(integral component of membrane);GO:0016020(membrane)
zma-miR169i-3p_R+1	Zm00001d010556_T016	Zm00001d010556	Tudor/PWWP/MBT superfamily protein	4	3850-3868	1
zma-miR169i-3p_R+1	Zm00001d010556_T012	Zm00001d010556	Tudor/PWWP/MBT superfamily protein	4	4760-4778	1
zma-miR169i-3p_R+1	Zm00001d010556_T014	Zm00001d010556	Tudor/PWWP/MBT superfamily protein	4	4879-4897	1
zma-miR169i-3p_R+1	Zm00001d010556_T006	Zm00001d010556	Tudor/PWWP/MBT superfamily protein	4	5026-5044	1
zma-miR169i-3p_R+1	Zm00001d010556_T009	Zm00001d010556	Tudor/PWWP/MBT superfamily protein	4	5071-5089	1
zma-miR169i-3p_R+1	Zm00001d010556_T008	Zm00001d010556	Tudor/PWWP/MBT superfamily protein	4	4938-4956	1
zma-miR169i-3p_R+1	Zm00001d010556_T003	Zm00001d010556	Tudor/PWWP/MBT superfamily protein	4	5112-5130	1
zma-miR169i-3p_R+1	Zm00001d010556_T015	Zm00001d010556	Tudor/PWWP/MBT superfamily protein	4	5089-5107	1
zma-miR169i-3p_R+1	Zm00001d010556_T005	Zm00001d010556	Tudor/PWWP/MBT superfamily protein	4	5219-5237	1
zma-miR169i-3p_R+1	Zm00001d010556_T011	Zm00001d010556	Tudor/PWWP/MBT superfamily protein	4	5177-5195	1
zma-miR169i-3p_R+1	Zm00001d010556_T010	Zm00001d010556	Tudor/PWWP/MBT superfamily protein	4	5132-5150	1
zma-miR169i-3p_R+1	Zm00001d010556_T004	Zm00001d010556	Tudor/PWWP/MBT superfamily protein	4	5219-5237	1
zma-miR169i-3p_R+1	Zm00001d010556_T013	Zm00001d010556	Tudor/PWWP/MBT superfamily protein	4	5147-5165	1
zma-miR169i-3p_R+1	Zm00001d010556_T007	Zm00001d010556	Tudor/PWWP/MBT superfamily protein	4	5306-5324	1
zma-miR169i-3p_R+1	Zm00001d010556_T001	Zm00001d010556	Tudor/PWWP/MBT superfamily protein	4	5266-5284	1
zma-miR169i-3p_R+1	Zm00001d010556_T002	Zm00001d010556	Tudor/PWWP/MBT superfamily protein	4	5275-5293	1
zma-miR169i-3p_R+1	Zm00001d050616_T004	Zm00001d050616	26S protease regulatory subunit 6B%3B 26S proteasome regulatory complex ATPase RPT3 isoform 1%3B 26S proteasome regulatory complex ATPase RPT3 isoform 2	4	753-771	1	GO:0030163(protein catabolic process);GO:0006508(proteolysis);GO:0008233(peptidase activity);GO:0005737(cytoplasm);GO:0016787(hydrolase activity);GO:0005524(ATP binding);GO:0000166(nucleotide binding);GO:0036402(proteasome-activating ATPase activity);GO:1901800(positive regulation of proteasomal protein catabolic process)	ko03050(Proteasome)
zma-miR169i-3p_R+1	Zm00001d050616_T003	Zm00001d050616	26S protease regulatory subunit 6B%3B 26S proteasome regulatory complex ATPase RPT3 isoform 1%3B 26S proteasome regulatory complex ATPase RPT3 isoform 2	4	865-883	1	GO:0030163(protein catabolic process);GO:0006508(proteolysis);GO:0008233(peptidase activity);GO:0005737(cytoplasm);GO:0016787(hydrolase activity);GO:0005524(ATP binding);GO:0000166(nucleotide binding);GO:0036402(proteasome-activating ATPase activity);GO:1901800(positive regulation of proteasomal protein catabolic process)	ko03050(Proteasome)
zma-miR169i-3p_R+1	Zm00001d050616_T001	Zm00001d050616	26S protease regulatory subunit 6B%3B 26S proteasome regulatory complex ATPase RPT3 isoform 1%3B 26S proteasome regulatory complex ATPase RPT3 isoform 2	4	839-857	1	GO:0030163(protein catabolic process);GO:0006508(proteolysis);GO:0008233(peptidase activity);GO:0005737(cytoplasm);GO:0016787(hydrolase activity);GO:0005524(ATP binding);GO:0000166(nucleotide binding);GO:0036402(proteasome-activating ATPase activity);GO:1901800(positive regulation of proteasomal protein catabolic process)	ko03050(Proteasome)
zma-miR169i-3p_R+1	Zm00001d050616_T002	Zm00001d050616	26S protease regulatory subunit 6B%3B 26S proteasome regulatory complex ATPase RPT3 isoform 1%3B 26S proteasome regulatory complex ATPase RPT3 isoform 2	4	909-927	1	GO:0030163(protein catabolic process);GO:0006508(proteolysis);GO:0008233(peptidase activity);GO:0005737(cytoplasm);GO:0016787(hydrolase activity);GO:0005524(ATP binding);GO:0000166(nucleotide binding);GO:0036402(proteasome-activating ATPase activity);GO:1901800(positive regulation of proteasomal protein catabolic process)	ko03050(Proteasome)
zma-miR169i-3p_R+1	Zm00001d031640_T001	Zm00001d031640	60S ribosomal protein L7a-1	4	956-974	1	GO:0030529(intracellular ribonucleoprotein complex);GO:0042254(ribosome biogenesis);GO:0005840(ribosome)	ko03010(Ribosome)
zma-miR169i-3p_R+1	Zm00001d022016_T001	Zm00001d022016	FRIGIDA-like protein 3	4	1055-1073	1	GO:0030154(cell differentiation);GO:0009908(flower development);GO:0007275(multicellular organism development)
zma-miR169i-3p_R+1	Zm00001d022016_T002	Zm00001d022016	FRIGIDA-like protein 3	4	1012-1030	1	GO:0030154(cell differentiation);GO:0009908(flower development);GO:0007275(multicellular organism development)
zma-miR169i-3p_R+1	Zm00001d013960_T001	Zm00001d013960	ATP-binding cassette sub-family G member 2	4	89-107	1	GO:0016887(ATPase activity);GO:0005524(ATP binding);GO:0000166(nucleotide binding);GO:0016020(membrane);GO:0016021(integral component of membrane)
zma-miR169i-3p_R+1	Zm00001d028089_T001	Zm00001d028089	Formin-like protein 6	4	104-122	1	GO:0016021(integral component of membrane);GO:0016020(membrane)
zma-miR169i-3p_R+1	Zm00001d040630_T001	Zm00001d040630	NA	4	233-251	1	GO:0005634(nucleus);GO:0006355(regulation of transcription, DNA-templated);GO:0006351(transcription, DNA-templated);GO:0003677(DNA binding)
zma-miR169i-3p_R+1	Zm00001d006756_T001	Zm00001d006756	WPP domain-containing protein 2	4	493-510	1
zma-miR169i-3p_R+1	Zm00001d007943_T001	Zm00001d007943	PHD finger family protein	4	44-61	1	GO:0007064(mitotic sister chromatid cohesion);GO:0010468(regulation of gene expression);GO:0003682(chromatin binding)
zma-miR169i-3p_R+1	Zm00001d009858_T003	Zm00001d009858	Trans-cinnamate 4-monooxygenase	4	317-334	1	GO:0004497(monooxygenase activity);GO:0055114(oxidation-reduction process);GO:0020037(heme binding);GO:0016705(oxidoreductase activity, acting on paired donors, with incorporation or reduction of molecular oxygen);GO:0005506(iron ion binding);GO:0016491(oxidoreductase activity);GO:0046872(metal ion binding)	ko00360(Phenylalanine metabolism);ko00130(Ubiquinone and other terpenoid-quinone biosynthesis);ko00940(Phenylpropanoid biosynthesis);ko00945(Stilbenoid,ko diarylheptanoid and gingerol biosynthesis);ko00941(Flavonoid biosynthesis)
zma-miR169i-3p_R+1	Zm00001d009858_T004	Zm00001d009858	Trans-cinnamate 4-monooxygenase	4	317-334	1	GO:0004497(monooxygenase activity);GO:0055114(oxidation-reduction process);GO:0020037(heme binding);GO:0016705(oxidoreductase activity, acting on paired donors, with incorporation or reduction of molecular oxygen);GO:0005506(iron ion binding);GO:0016491(oxidoreductase activity);GO:0046872(metal ion binding)	ko00360(Phenylalanine metabolism);ko00130(Ubiquinone and other terpenoid-quinone biosynthesis);ko00940(Phenylpropanoid biosynthesis);ko00945(Stilbenoid,ko diarylheptanoid and gingerol biosynthesis);ko00941(Flavonoid biosynthesis)
zma-miR169i-3p_R+1	Zm00001d038555_T001	Zm00001d038555	Cytochrome P450 98A3	4	272-289	1	GO:0004497(monooxygenase activity);GO:0055114(oxidation-reduction process);GO:0016491(oxidoreductase activity);GO:0020037(heme binding);GO:0016705(oxidoreductase activity, acting on paired donors, with incorporation or reduction of molecular oxygen);GO:0005506(iron ion binding);GO:0046872(metal ion binding)	ko00940(Phenylpropanoid biosynthesis);ko00945(Stilbenoid,ko diarylheptanoid and gingerol biosynthesis);ko00941(Flavonoid biosynthesis)
zma-miR169i-3p_R+1	Zm00001d009858_T002	Zm00001d009858	Trans-cinnamate 4-monooxygenase	4	396-413	1	GO:0004497(monooxygenase activity);GO:0055114(oxidation-reduction process);GO:0020037(heme binding);GO:0016705(oxidoreductase activity, acting on paired donors, with incorporation or reduction of molecular oxygen);GO:0005506(iron ion binding);GO:0016491(oxidoreductase activity);GO:0046872(metal ion binding)	ko00360(Phenylalanine metabolism);ko00130(Ubiquinone and other terpenoid-quinone biosynthesis);ko00940(Phenylpropanoid biosynthesis);ko00945(Stilbenoid,ko diarylheptanoid and gingerol biosynthesis);ko00941(Flavonoid biosynthesis)
zma-miR169i-3p_R+1	Zm00001d043174_T001	Zm00001d043174	Cytochrome P450 98A3	4	433-450	1	GO:0004497(monooxygenase activity);GO:0055114(oxidation-reduction process);GO:0016491(oxidoreductase activity);GO:0020037(heme binding);GO:0016705(oxidoreductase activity, acting on paired donors, with incorporation or reduction of molecular oxygen);GO:0005506(iron ion binding);GO:0046872(metal ion binding);GO:0016021(integral component of membrane);GO:0016020(membrane)	ko00940(Phenylpropanoid biosynthesis);ko00945(Stilbenoid,ko diarylheptanoid and gingerol biosynthesis);ko00941(Flavonoid biosynthesis)
zma-miR169i-3p_R+1	Zm00001d006596_T001	Zm00001d006596	Elongation factor 1-alpha 2	4	1056-1074	1	GO:0006414(translational elongation);GO:0005525(GTP binding);GO:0003924(GTPase activity);GO:0003746(translation elongation factor activity);GO:0005737(cytoplasm);GO:0000166(nucleotide binding)
zma-miR169i-3p_R+1	Zm00001d021788_T001	Zm00001d021788	Elongation factor 1-alpha	4	1275-1293	1	GO:0006414(translational elongation);GO:0005525(GTP binding);GO:0003924(GTPase activity);GO:0003746(translation elongation factor activity);GO:0005737(cytoplasm);GO:0000166(nucleotide binding)	ko03013(RNA transport)
zma-miR169i-3p_R+1	Zm00001d034635_T002	Zm00001d034635	chalcone flavanone isomerase1	4	591-609	1	GO:0009813(flavonoid biosynthetic process);GO:0045430(chalcone isomerase activity);GO:0016872(intramolecular lyase activity);GO:0016853(isomerase activity)	ko00941(Flavonoid biosynthesis)
zma-miR169i-3p_R+1	Zm00001d034635_T001	Zm00001d034635	chalcone flavanone isomerase1	4	721-739	1	GO:0009813(flavonoid biosynthetic process);GO:0045430(chalcone isomerase activity);GO:0016872(intramolecular lyase activity);GO:0016853(isomerase activity)	ko00941(Flavonoid biosynthesis)
zma-miR169i-3p_R+1	Zm00001d002693_T001	Zm00001d002693	U-box domain-containing protein 33	4	818-836	1	GO:0016567(protein ubiquitination);GO:0004842(ubiquitin-protein transferase activity);GO:0006468(protein phosphorylation);GO:0004672(protein kinase activity);GO:0005524(ATP binding)
zma-miR169i-3p_R+1	Zm00001d026079_T001	Zm00001d026079	Probable methyltransferase PMT15	4	78-96	1	GO:0008168(methyltransferase activity);GO:0032259(methylation);GO:0016740(transferase activity);GO:0016021(integral component of membrane);GO:0016020(membrane)
zma-miR169i-3p_R+1	Zm00001d011078_T001	Zm00001d011078	Pumilio homolog 3	4	643-660	1	GO:0003723(RNA binding)
zma-miR169i-3p_R+1	Zm00001d011078_T002	Zm00001d011078	Pumilio homolog 3	4	663-680	1	GO:0003723(RNA binding)
zma-miR169i-3p_R+1	Zm00001d011078_T003	Zm00001d011078	Pumilio homolog 3	4	693-710	1	GO:0003723(RNA binding)
zma-miR169i-3p_R+1	Zm00001d023919_T001	Zm00001d023919	Protein STABILIZED1	4	1401-1419	1	GO:0000398(mRNA splicing, via spliceosome);GO:0006396(RNA processing);GO:0005634(nucleus)	ko03040(Spliceosome)
zma-miR169i-3p_R+1	Zm00001d032739_T004	Zm00001d032739	Heterogeneous nuclear ribonucleoprotein 1	4	3295-3312	1	GO:0030529(intracellular ribonucleoprotein complex);GO:0003723(RNA binding);GO:0003676(nucleic acid binding);GO:0019013(viral nucleocapsid)	ko03015(mRNA surveillance pathway)
zma-miR169i-3p_R+1	Zm00001d032739_T001	Zm00001d032739	Heterogeneous nuclear ribonucleoprotein 1	4	2678-2695	1	GO:0030529(intracellular ribonucleoprotein complex);GO:0003723(RNA binding);GO:0003676(nucleic acid binding);GO:0019013(viral nucleocapsid)	ko03015(mRNA surveillance pathway)
zma-miR169i-3p_R+1	Zm00001d052457_T001	Zm00001d052457	Calcium-transporting ATPase 4 plasma membrane-type	4	2350-2367	1	GO:0099132(ATP hydrolysis coupled cation transmembrane transport);GO:0070588(calcium ion transmembrane transport);GO:0006816(calcium ion transport);GO:0006811(ion transport);GO:0005516(calmodulin binding);GO:0005388(calcium-transporting ATPase activity);GO:0006810(transport);GO:0005524(ATP binding);GO:0000166(nucleotide binding);GO:0016021(integral component of membrane);GO:0016020(membrane);GO:0…
zma-miR169i-3p_R+1	Zm00001d021757_T001	Zm00001d021757	UDP-glycosyltransferase 88A1	4	927-945	1	GO:0016758(transferase activity, transferring hexosyl groups);GO:0008152(metabolic process);GO:0016757(transferase activity, transferring glycosyl groups);GO:0016740(transferase activity)
zma-miR169i-3p_R+1	Zm00001d028006_T001	Zm00001d028006	NA	4	475-492	1	GO:0016021(integral component of membrane);GO:0016020(membrane)
zma-miR169i-3p_R+1	Zm00001d041204_T003	Zm00001d041204	lipoxygenase12	4	968-985	1	GO:0051213(dioxygenase activity);GO:0016702(oxidoreductase activity, acting on single donors with incorporation of molecular oxygen, incorporation of two atoms of oxygen);GO:0055114(oxidation-reduction process);GO:0016491(oxidoreductase activity);GO:0046872(metal ion binding);GO:0031408(oxylipin biosynthetic process);GO:0006633(fatty acid biosynthetic process)	ko00591(Linoleic acid metabolism);ko00592(alpha-Linolenic acid metabolism)
zma-miR169i-3p_R+1	Zm00001d015889_T001	Zm00001d015889	NA	4	1564-1581	1	GO:0003676(nucleic acid binding)
zma-miR169i-3p_R+1	Zm00001d028006_T003	Zm00001d028006	NA	4	475-492	1	GO:0016021(integral component of membrane);GO:0016020(membrane)
zma-miR169i-3p_R+1	Zm00001d028006_T002	Zm00001d028006	NA	4	390-407	1	GO:0016021(integral component of membrane);GO:0016020(membrane)
zma-miR169i-3p_R+1	Zm00001d041204_T001	Zm00001d041204	lipoxygenase12	4	1082-1099	1	GO:0051213(dioxygenase activity);GO:0016702(oxidoreductase activity, acting on single donors with incorporation of molecular oxygen, incorporation of two atoms of oxygen);GO:0055114(oxidation-reduction process);GO:0016491(oxidoreductase activity);GO:0046872(metal ion binding);GO:0031408(oxylipin biosynthetic process);GO:0006633(fatty acid biosynthetic process)	ko00591(Linoleic acid metabolism);ko00592(alpha-Linolenic acid metabolism)
zma-miR169i-3p_R+1	Zm00001d021498_T018	Zm00001d021498	E3 ubiquitin protein ligase RIN2	4	2310-2327	1	GO:0016874(ligase activity);GO:0016021(integral component of membrane);GO:0016020(membrane)	ko04141(Protein processing in endoplasmic reticulum)
zma-miR169i-3p_R+1	Zm00001d021498_T010	Zm00001d021498	E3 ubiquitin protein ligase RIN2	4	2432-2449	1	GO:0016874(ligase activity);GO:0016021(integral component of membrane);GO:0016020(membrane)	ko04141(Protein processing in endoplasmic reticulum)
zma-miR169i-3p_R+1	Zm00001d021498_T017	Zm00001d021498	E3 ubiquitin protein ligase RIN2	4	2381-2398	1	GO:0016874(ligase activity);GO:0016021(integral component of membrane);GO:0016020(membrane)	ko04141(Protein processing in endoplasmic reticulum)
zma-miR169i-3p_R+1	Zm00001d021498_T012	Zm00001d021498	E3 ubiquitin protein ligase RIN2	4	2432-2449	1	GO:0016874(ligase activity);GO:0016021(integral component of membrane);GO:0016020(membrane)	ko04141(Protein processing in endoplasmic reticulum)
zma-miR169i-3p_R+1	Zm00001d021498_T019	Zm00001d021498	E3 ubiquitin protein ligase RIN2	4	2423-2440	1	GO:0016874(ligase activity);GO:0016021(integral component of membrane);GO:0016020(membrane)	ko04141(Protein processing in endoplasmic reticulum)
zma-miR169i-3p_R+1	Zm00001d021498_T009	Zm00001d021498	E3 ubiquitin protein ligase RIN2	4	2444-2461	1	GO:0016874(ligase activity);GO:0016021(integral component of membrane);GO:0016020(membrane)	ko04141(Protein processing in endoplasmic reticulum)
zma-miR169i-3p_R+1	Zm00001d021498_T004	Zm00001d021498	E3 ubiquitin protein ligase RIN2	4	2444-2461	1	GO:0016874(ligase activity);GO:0016021(integral component of membrane);GO:0016020(membrane)	ko04141(Protein processing in endoplasmic reticulum)
zma-miR169i-3p_R+1	Zm00001d052567_T001	Zm00001d052567	alpha/beta-Hydrolases superfamily protein	4	619-636	1	GO:0016787(hydrolase activity)
zma-miR169i-3p_R+1	Zm00001d025924_T001	Zm00001d025924	(+)-neomenthol dehydrogenase	4	1056-1073	1
zma-miR169i-3p_R+1	Zm00001d019353_T001	Zm00001d019353	protein kinase domain containing protein expressed	4	514-531	1	GO:0016310(phosphorylation);GO:0016301(kinase activity);GO:0006468(protein phosphorylation);GO:0004672(protein kinase activity);GO:0005524(ATP binding)
zma-miR169i-3p_R+1	Zm00001d015863_T001	Zm00001d015863	Mitotic spindle checkpoint protein BUBR1	4	103-120	1	GO:0007094(mitotic spindle assembly checkpoint)
zma-miR169i-3p_R+1	Zm00001d054051_T002	Zm00001d054051	WPP domain-associated protein	4	189-206	1
zma-miR169i-3p_R+1	Zm00001d054051_T001	Zm00001d054051	WPP domain-associated protein	4	189-206	1
zma-miR169i-3p_R+1	Zm00001d034344_T001	Zm00001d034344	WPP domain-associated protein	4	1001-1018	1
zma-miR169i-3p_R+1	Zm00001d053994_T010	Zm00001d053994	Putative CRAL/TRIO domain containing%2C Sec14p-like phosphatidylinositol transfer family protein	4	1802-1819	1	GO:0006810(transport);GO:0005215(transporter activity);GO:0005622(intracellular)
zma-miR169i-3p_R+1	Zm00001d053994_T009	Zm00001d053994	Putative CRAL/TRIO domain containing%2C Sec14p-like phosphatidylinositol transfer family protein	4	1850-1867	1	GO:0006810(transport);GO:0005215(transporter activity);GO:0005622(intracellular)
zma-miR169i-3p_R+1	Zm00001d053994_T002	Zm00001d053994	Putative CRAL/TRIO domain containing%2C Sec14p-like phosphatidylinositol transfer family protein	4	2084-2101	1	GO:0006810(transport);GO:0005215(transporter activity);GO:0005622(intracellular)
zma-miR169i-3p_R+1	Zm00001d053994_T001	Zm00001d053994	Putative CRAL/TRIO domain containing%2C Sec14p-like phosphatidylinositol transfer family protein	4	2090-2107	1	GO:0006810(transport);GO:0005215(transporter activity);GO:0005622(intracellular)
zma-miR169i-3p_R+1	Zm00001d053994_T006	Zm00001d053994	Putative CRAL/TRIO domain containing%2C Sec14p-like phosphatidylinositol transfer family protein	4	2044-2061	1	GO:0006810(transport);GO:0005215(transporter activity);GO:0005622(intracellular)
zma-miR169i-3p_R+1	Zm00001d053994_T008	Zm00001d053994	Putative CRAL/TRIO domain containing%2C Sec14p-like phosphatidylinositol transfer family protein	4	2065-2082	1	GO:0006810(transport);GO:0005215(transporter activity);GO:0005622(intracellular)
zma-miR169i-3p_R+1	Zm00001d048440_T012	Zm00001d048440	Beta-galactosidase 5	4	2119-2136	1	GO:0004565(beta-galactosidase activity);GO:0008152(metabolic process);GO:0005975(carbohydrate metabolic process);GO:0030246(carbohydrate binding);GO:0016798(hydrolase activity, acting on glycosyl bonds);GO:0004553(hydrolase activity, hydrolyzing O-glycosyl compounds);GO:0016787(hydrolase activity)
zma-miR169i-3p_R+1	Zm00001d053994_T003	Zm00001d053994	Putative CRAL/TRIO domain containing%2C Sec14p-like phosphatidylinositol transfer family protein	4	2209-2226	1	GO:0006810(transport);GO:0005215(transporter activity);GO:0005622(intracellular)
zma-miR169i-3p_R+1	Zm00001d037557_T055	Zm00001d037557	E3 ubiquitin-protein ligase UPL6	4	1337-1355	1	GO:0016874(ligase activity);GO:0016567(protein ubiquitination);GO:0004842(ubiquitin-protein transferase activity);GO:0016740(transferase activity)
zma-miR169i-3p_R+1	Zm00001d053994_T007	Zm00001d053994	Putative CRAL/TRIO domain containing%2C Sec14p-like phosphatidylinositol transfer family protein	4	2048-2065	1	GO:0006810(transport);GO:0005215(transporter activity);GO:0005622(intracellular)
zma-miR169i-3p_R+1	Zm00001d053994_T005	Zm00001d053994	Putative CRAL/TRIO domain containing%2C Sec14p-like phosphatidylinositol transfer family protein	4	2096-2113	1	GO:0006810(transport);GO:0005215(transporter activity);GO:0005622(intracellular)
zma-miR169i-3p_R+1	Zm00001d053994_T004	Zm00001d053994	Putative CRAL/TRIO domain containing%2C Sec14p-like phosphatidylinositol transfer family protein	4	2215-2232	1	GO:0006810(transport);GO:0005215(transporter activity);GO:0005622(intracellular)
zma-miR169i-3p_R+1	Zm00001d048440_T015	Zm00001d048440	Beta-galactosidase 5	4	2368-2385	1	GO:0004565(beta-galactosidase activity);GO:0008152(metabolic process);GO:0005975(carbohydrate metabolic process);GO:0030246(carbohydrate binding);GO:0016798(hydrolase activity, acting on glycosyl bonds);GO:0004553(hydrolase activity, hydrolyzing O-glycosyl compounds);GO:0016787(hydrolase activity)
zma-miR169i-3p_R+1	Zm00001d037557_T018	Zm00001d037557	E3 ubiquitin-protein ligase UPL6	4	1410-1428	1	GO:0016874(ligase activity);GO:0016567(protein ubiquitination);GO:0004842(ubiquitin-protein transferase activity);GO:0016740(transferase activity)
zma-miR169i-3p_R+1	Zm00001d048440_T019	Zm00001d048440	Beta-galactosidase 5	4	2616-2633	1	GO:0004565(beta-galactosidase activity);GO:0008152(metabolic process);GO:0005975(carbohydrate metabolic process);GO:0030246(carbohydrate binding);GO:0016798(hydrolase activity, acting on glycosyl bonds);GO:0004553(hydrolase activity, hydrolyzing O-glycosyl compounds);GO:0016787(hydrolase activity)
zma-miR169i-3p_R+1	Zm00001d037557_T009	Zm00001d037557	E3 ubiquitin-protein ligase UPL6	4	1519-1537	1	GO:0016874(ligase activity);GO:0016567(protein ubiquitination);GO:0004842(ubiquitin-protein transferase activity);GO:0016740(transferase activity)
zma-miR169i-3p_R+1	Zm00001d048440_T020	Zm00001d048440	Beta-galactosidase 5	4	2662-2679	1	GO:0004565(beta-galactosidase activity);GO:0008152(metabolic process);GO:0005975(carbohydrate metabolic process);GO:0030246(carbohydrate binding);GO:0016798(hydrolase activity, acting on glycosyl bonds);GO:0004553(hydrolase activity, hydrolyzing O-glycosyl compounds);GO:0016787(hydrolase activity)
zma-miR169i-3p_R+1	Zm00001d037557_T070	Zm00001d037557	E3 ubiquitin-protein ligase UPL6	4	1940-1958	1	GO:0016874(ligase activity);GO:0016567(protein ubiquitination);GO:0004842(ubiquitin-protein transferase activity);GO:0016740(transferase activity)
zma-miR169i-3p_R+1	Zm00001d048440_T023	Zm00001d048440	Beta-galactosidase 5	4	2774-2791	1	GO:0004565(beta-galactosidase activity);GO:0008152(metabolic process);GO:0005975(carbohydrate metabolic process);GO:0030246(carbohydrate binding);GO:0016798(hydrolase activity, acting on glycosyl bonds);GO:0004553(hydrolase activity, hydrolyzing O-glycosyl compounds);GO:0016787(hydrolase activity)
zma-miR169i-3p_R+1	Zm00001d037557_T001	Zm00001d037557	E3 ubiquitin-protein ligase UPL6	4	1720-1738	1	GO:0016874(ligase activity);GO:0016567(protein ubiquitination);GO:0004842(ubiquitin-protein transferase activity);GO:0016740(transferase activity)
zma-miR169i-3p_R+1	Zm00001d048440_T011	Zm00001d048440	Beta-galactosidase 5	4	2673-2690	1	GO:0004565(beta-galactosidase activity);GO:0008152(metabolic process);GO:0005975(carbohydrate metabolic process);GO:0030246(carbohydrate binding);GO:0016798(hydrolase activity, acting on glycosyl bonds);GO:0004553(hydrolase activity, hydrolyzing O-glycosyl compounds);GO:0016787(hydrolase activity)
zma-miR169i-3p_R+1	Zm00001d048440_T008	Zm00001d048440	Beta-galactosidase 5	4	2367-2384	1	GO:0004565(beta-galactosidase activity);GO:0008152(metabolic process);GO:0005975(carbohydrate metabolic process);GO:0030246(carbohydrate binding);GO:0016798(hydrolase activity, acting on glycosyl bonds);GO:0004553(hydrolase activity, hydrolyzing O-glycosyl compounds);GO:0016787(hydrolase activity)
zma-miR169i-3p_R+1	Zm00001d037557_T029	Zm00001d037557	E3 ubiquitin-protein ligase UPL6	4	1812-1830	1	GO:0016874(ligase activity);GO:0016567(protein ubiquitination);GO:0004842(ubiquitin-protein transferase activity);GO:0016740(transferase activity)
zma-miR169i-3p_R+1	Zm00001d037557_T031	Zm00001d037557	E3 ubiquitin-protein ligase UPL6	4	1876-1894	1	GO:0016874(ligase activity);GO:0016567(protein ubiquitination);GO:0004842(ubiquitin-protein transferase activity);GO:0016740(transferase activity)
zma-miR169i-3p_R+1	Zm00001d048440_T009	Zm00001d048440	Beta-galactosidase 5	4	2489-2506	1	GO:0004565(beta-galactosidase activity);GO:0008152(metabolic process);GO:0005975(carbohydrate metabolic process);GO:0030246(carbohydrate binding);GO:0016798(hydrolase activity, acting on glycosyl bonds);GO:0004553(hydrolase activity, hydrolyzing O-glycosyl compounds);GO:0016787(hydrolase activity)
zma-miR169i-3p_R+1	Zm00001d048440_T014	Zm00001d048440	Beta-galactosidase 5	4	2948-2965	1	GO:0004565(beta-galactosidase activity);GO:0008152(metabolic process);GO:0005975(carbohydrate metabolic process);GO:0030246(carbohydrate binding);GO:0016798(hydrolase activity, acting on glycosyl bonds);GO:0004553(hydrolase activity, hydrolyzing O-glycosyl compounds);GO:0016787(hydrolase activity)
zma-miR169i-3p_R+1	Zm00001d048440_T010	Zm00001d048440	Beta-galactosidase 5	4	2714-2731	1	GO:0004565(beta-galactosidase activity);GO:0008152(metabolic process);GO:0005975(carbohydrate metabolic process);GO:0030246(carbohydrate binding);GO:0016798(hydrolase activity, acting on glycosyl bonds);GO:0004553(hydrolase activity, hydrolyzing O-glycosyl compounds);GO:0016787(hydrolase activity)
zma-miR169i-3p_R+1	Zm00001d037557_T056	Zm00001d037557	E3 ubiquitin-protein ligase UPL6	4	2211-2229	1	GO:0016874(ligase activity);GO:0016567(protein ubiquitination);GO:0004842(ubiquitin-protein transferase activity);GO:0016740(transferase activity)
zma-miR169i-3p_R+1	Zm00001d037557_T063	Zm00001d037557	E3 ubiquitin-protein ligase UPL6	4	2363-2381	1	GO:0016874(ligase activity);GO:0016567(protein ubiquitination);GO:0004842(ubiquitin-protein transferase activity);GO:0016740(transferase activity)
zma-miR169i-3p_R+1	Zm00001d037557_T058	Zm00001d037557	E3 ubiquitin-protein ligase UPL6	4	2379-2397	1	GO:0016874(ligase activity);GO:0016567(protein ubiquitination);GO:0004842(ubiquitin-protein transferase activity);GO:0016740(transferase activity)
zma-miR169i-3p_R+1	Zm00001d048440_T007	Zm00001d048440	Beta-galactosidase 5	4	2662-2679	1	GO:0004565(beta-galactosidase activity);GO:0008152(metabolic process);GO:0005975(carbohydrate metabolic process);GO:0030246(carbohydrate binding);GO:0016798(hydrolase activity, acting on glycosyl bonds);GO:0004553(hydrolase activity, hydrolyzing O-glycosyl compounds);GO:0016787(hydrolase activity)
zma-miR169i-3p_R+1	Zm00001d037557_T036	Zm00001d037557	E3 ubiquitin-protein ligase UPL6	4	2206-2224	1	GO:0016874(ligase activity);GO:0016567(protein ubiquitination);GO:0004842(ubiquitin-protein transferase activity);GO:0016740(transferase activity)
zma-miR169i-3p_R+1	Zm00001d037557_T034	Zm00001d037557	E3 ubiquitin-protein ligase UPL6	4	2216-2234	1	GO:0016874(ligase activity);GO:0016567(protein ubiquitination);GO:0004842(ubiquitin-protein transferase activity);GO:0016740(transferase activity)
zma-miR169i-3p_R+1	Zm00001d037557_T042	Zm00001d037557	E3 ubiquitin-protein ligase UPL6	4	2230-2248	1	GO:0016874(ligase activity);GO:0016567(protein ubiquitination);GO:0004842(ubiquitin-protein transferase activity);GO:0016740(transferase activity)
zma-miR169i-3p_R+1	Zm00001d037557_T035	Zm00001d037557	E3 ubiquitin-protein ligase UPL6	4	2219-2237	1	GO:0016874(ligase activity);GO:0016567(protein ubiquitination);GO:0004842(ubiquitin-protein transferase activity);GO:0016740(transferase activity)
zma-miR169i-3p_R+1	Zm00001d037557_T065	Zm00001d037557	E3 ubiquitin-protein ligase UPL6	4	2437-2455	1	GO:0016874(ligase activity);GO:0016567(protein ubiquitination);GO:0004842(ubiquitin-protein transferase activity);GO:0016740(transferase activity)
zma-miR169i-3p_R+1	Zm00001d037557_T043	Zm00001d037557	E3 ubiquitin-protein ligase UPL6	4	2230-2248	1	GO:0016874(ligase activity);GO:0016567(protein ubiquitination);GO:0004842(ubiquitin-protein transferase activity);GO:0016740(transferase activity)
zma-miR169i-3p_R+1	Zm00001d037557_T002	Zm00001d037557	E3 ubiquitin-protein ligase UPL6	4	2230-2248	1	GO:0016874(ligase activity);GO:0016567(protein ubiquitination);GO:0004842(ubiquitin-protein transferase activity);GO:0016740(transferase activity)
zma-miR169i-3p_R+1	Zm00001d037557_T048	Zm00001d037557	E3 ubiquitin-protein ligase UPL6	4	2254-2272	1	GO:0016874(ligase activity);GO:0016567(protein ubiquitination);GO:0004842(ubiquitin-protein transferase activity);GO:0016740(transferase activity)
zma-miR169i-3p_R+1	Zm00001d037557_T059	Zm00001d037557	E3 ubiquitin-protein ligase UPL6	4	2504-2522	1	GO:0016874(ligase activity);GO:0016567(protein ubiquitination);GO:0004842(ubiquitin-protein transferase activity);GO:0016740(transferase activity)
zma-miR169i-3p_R+1	Zm00001d037557_T008	Zm00001d037557	E3 ubiquitin-protein ligase UPL6	4	2281-2299	1	GO:0016874(ligase activity);GO:0016567(protein ubiquitination);GO:0004842(ubiquitin-protein transferase activity);GO:0016740(transferase activity)
zma-miR169i-3p_R+1	Zm00001d037557_T046	Zm00001d037557	E3 ubiquitin-protein ligase UPL6	4	2300-2318	1	GO:0016874(ligase activity);GO:0016567(protein ubiquitination);GO:0004842(ubiquitin-protein transferase activity);GO:0016740(transferase activity)
zma-miR169i-3p_R+1	Zm00001d037557_T044	Zm00001d037557	E3 ubiquitin-protein ligase UPL6	4	2302-2320	1	GO:0016874(ligase activity);GO:0016567(protein ubiquitination);GO:0004842(ubiquitin-protein transferase activity);GO:0016740(transferase activity)
zma-miR169i-3p_R+1	Zm00001d037557_T049	Zm00001d037557	E3 ubiquitin-protein ligase UPL6	4	2353-2371	1	GO:0016874(ligase activity);GO:0016567(protein ubiquitination);GO:0004842(ubiquitin-protein transferase activity);GO:0016740(transferase activity)
zma-miR169i-3p_R+1	Zm00001d037557_T004	Zm00001d037557	E3 ubiquitin-protein ligase UPL6	4	2333-2351	1	GO:0016874(ligase activity);GO:0016567(protein ubiquitination);GO:0004842(ubiquitin-protein transferase activity);GO:0016740(transferase activity)
zma-miR169i-3p_R+1	Zm00001d037557_T020	Zm00001d037557	E3 ubiquitin-protein ligase UPL6	4	2330-2348	1	GO:0016874(ligase activity);GO:0016567(protein ubiquitination);GO:0004842(ubiquitin-protein transferase activity);GO:0016740(transferase activity)
zma-miR169i-3p_R+1	Zm00001d037557_T052	Zm00001d037557	E3 ubiquitin-protein ligase UPL6	4	2396-2414	1	GO:0016874(ligase activity);GO:0016567(protein ubiquitination);GO:0004842(ubiquitin-protein transferase activity);GO:0016740(transferase activity)
zma-miR169i-3p_R+1	Zm00001d037557_T014	Zm00001d037557	E3 ubiquitin-protein ligase UPL6	4	2368-2386	1	GO:0016874(ligase activity);GO:0016567(protein ubiquitination);GO:0004842(ubiquitin-protein transferase activity);GO:0016740(transferase activity)
zma-miR169i-3p_R+1	Zm00001d037557_T012	Zm00001d037557	E3 ubiquitin-protein ligase UPL6	4	2415-2433	1	GO:0016874(ligase activity);GO:0016567(protein ubiquitination);GO:0004842(ubiquitin-protein transferase activity);GO:0016740(transferase activity)
zma-miR169i-3p_R+1	Zm00001d037557_T017	Zm00001d037557	E3 ubiquitin-protein ligase UPL6	4	2471-2489	1	GO:0016874(ligase activity);GO:0016567(protein ubiquitination);GO:0004842(ubiquitin-protein transferase activity);GO:0016740(transferase activity)
zma-miR169i-3p_R+1	Zm00001d037557_T060	Zm00001d037557	E3 ubiquitin-protein ligase UPL6	4	2827-2845	1	GO:0016874(ligase activity);GO:0016567(protein ubiquitination);GO:0004842(ubiquitin-protein transferase activity);GO:0016740(transferase activity)
zma-miR169i-3p_R+1	Zm00001d037557_T069	Zm00001d037557	E3 ubiquitin-protein ligase UPL6	4	2842-2860	1	GO:0016874(ligase activity);GO:0016567(protein ubiquitination);GO:0004842(ubiquitin-protein transferase activity);GO:0016740(transferase activity)
zma-miR169i-3p_R+1	Zm00001d048440_T006	Zm00001d048440	Beta-galactosidase 5	4	2622-2639	1	GO:0004565(beta-galactosidase activity);GO:0008152(metabolic process);GO:0005975(carbohydrate metabolic process);GO:0030246(carbohydrate binding);GO:0016798(hydrolase activity, acting on glycosyl bonds);GO:0004553(hydrolase activity, hydrolyzing O-glycosyl compounds);GO:0016787(hydrolase activity)
zma-miR169i-3p_R+1	Zm00001d037557_T064	Zm00001d037557	E3 ubiquitin-protein ligase UPL6	4	2868-2886	1	GO:0016874(ligase activity);GO:0016567(protein ubiquitination);GO:0004842(ubiquitin-protein transferase activity);GO:0016740(transferase activity)
zma-miR169i-3p_R+1	Zm00001d048440_T001	Zm00001d048440	Beta-galactosidase 5	4	2592-2609	1	GO:0004565(beta-galactosidase activity);GO:0008152(metabolic process);GO:0005975(carbohydrate metabolic process);GO:0030246(carbohydrate binding);GO:0016798(hydrolase activity, acting on glycosyl bonds);GO:0004553(hydrolase activity, hydrolyzing O-glycosyl compounds);GO:0016787(hydrolase activity)
zma-miR169i-3p_R+1	Zm00001d037557_T054	Zm00001d037557	E3 ubiquitin-protein ligase UPL6	4	2907-2925	1	GO:0016874(ligase activity);GO:0016567(protein ubiquitination);GO:0004842(ubiquitin-protein transferase activity);GO:0016740(transferase activity)
zma-miR169i-3p_R+1	Zm00001d048440_T005	Zm00001d048440	Beta-galactosidase 5	4	2675-2692	1	GO:0004565(beta-galactosidase activity);GO:0008152(metabolic process);GO:0005975(carbohydrate metabolic process);GO:0030246(carbohydrate binding);GO:0016798(hydrolase activity, acting on glycosyl bonds);GO:0004553(hydrolase activity, hydrolyzing O-glycosyl compounds);GO:0016787(hydrolase activity)
zma-miR169i-3p_R+1	Zm00001d037557_T067	Zm00001d037557	E3 ubiquitin-protein ligase UPL6	4	2928-2946	1	GO:0016874(ligase activity);GO:0016567(protein ubiquitination);GO:0004842(ubiquitin-protein transferase activity);GO:0016740(transferase activity)
zma-miR169i-3p_R+1	Zm00001d048440_T002	Zm00001d048440	Beta-galactosidase 5	4	2702-2719	1	GO:0004565(beta-galactosidase activity);GO:0008152(metabolic process);GO:0005975(carbohydrate metabolic process);GO:0030246(carbohydrate binding);GO:0016798(hydrolase activity, acting on glycosyl bonds);GO:0004553(hydrolase activity, hydrolyzing O-glycosyl compounds);GO:0016787(hydrolase activity)
zma-miR169i-3p_R+1	Zm00001d037557_T025	Zm00001d037557	E3 ubiquitin-protein ligase UPL6	4	2784-2802	1	GO:0016874(ligase activity);GO:0016567(protein ubiquitination);GO:0004842(ubiquitin-protein transferase activity);GO:0016740(transferase activity)
zma-miR169i-3p_R+1	Zm00001d037557_T023	Zm00001d037557	E3 ubiquitin-protein ligase UPL6	4	2810-2828	1	GO:0016874(ligase activity);GO:0016567(protein ubiquitination);GO:0004842(ubiquitin-protein transferase activity);GO:0016740(transferase activity)
zma-miR169i-3p_R+1	Zm00001d048440_T004	Zm00001d048440	Beta-galactosidase 5	4	2801-2818	1	GO:0004565(beta-galactosidase activity);GO:0008152(metabolic process);GO:0005975(carbohydrate metabolic process);GO:0030246(carbohydrate binding);GO:0016798(hydrolase activity, acting on glycosyl bonds);GO:0004553(hydrolase activity, hydrolyzing O-glycosyl compounds);GO:0016787(hydrolase activity)
zma-miR169i-3p_R+1	Zm00001d037557_T027	Zm00001d037557	E3 ubiquitin-protein ligase UPL6	4	2844-2862	1	GO:0016874(ligase activity);GO:0016567(protein ubiquitination);GO:0004842(ubiquitin-protein transferase activity);GO:0016740(transferase activity)
zma-miR169i-3p_R+1	Zm00001d048440_T003	Zm00001d048440	Beta-galactosidase 5	4	2855-2872	1	GO:0004565(beta-galactosidase activity);GO:0008152(metabolic process);GO:0005975(carbohydrate metabolic process);GO:0030246(carbohydrate binding);GO:0016798(hydrolase activity, acting on glycosyl bonds);GO:0004553(hydrolase activity, hydrolyzing O-glycosyl compounds);GO:0016787(hydrolase activity)
zma-miR169i-3p_R+1	Zm00001d029968_T001	Zm00001d029968	Nucleoside diphosphate kinase family protein	4	432-449	1	GO:0006241(CTP biosynthetic process);GO:0006228(UTP biosynthetic process);GO:0006183(GTP biosynthetic process);GO:0006165(nucleoside diphosphate phosphorylation);GO:0004550(nucleoside diphosphate kinase activity);GO:0016310(phosphorylation);GO:0016301(kinase activity);GO:0005524(ATP binding);GO:0000166(nucleotide binding);GO:0016740(transferase activity);GO:0070301(cellular response to hydrogen p…	ko00230(Purine metabolism);ko00240(Pyrimidine metabolism);ko04016(MAPK signaling pathway - plant)
zma-miR169i-3p_R+1	Zm00001d016014_T001	Zm00001d016014	Type III polyketide synthase B	4	1114-1131	1	GO:0016746(transferase activity, transferring acyl groups);GO:0016747(transferase activity, transferring acyl groups other than amino-acyl groups);GO:0009058(biosynthetic process);GO:0008152(metabolic process);GO:0016740(transferase activity);GO:0003824(catalytic activity)
zma-miR169i-3p_R+1	Zm00001d003941_T001	Zm00001d003941	Probable metal-nicotianamine transporter YSL6	4	1130-1149	1	GO:0055085(transmembrane transport);GO:0016021(integral component of membrane);GO:0016020(membrane)
zma-miR169i-3p_R+1	Zm00001d003941_T002	Zm00001d003941	Probable metal-nicotianamine transporter YSL6	4	1187-1206	1	GO:0055085(transmembrane transport);GO:0016021(integral component of membrane);GO:0016020(membrane)
zma-miR169i-3p_R+1	Zm00001d003941_T004	Zm00001d003941	Probable metal-nicotianamine transporter YSL6	4	1220-1239	1	GO:0055085(transmembrane transport);GO:0016021(integral component of membrane);GO:0016020(membrane)
zma-miR169i-3p_R+1	Zm00001d003941_T003	Zm00001d003941	Probable metal-nicotianamine transporter YSL6	4	1277-1296	1	GO:0055085(transmembrane transport);GO:0016021(integral component of membrane);GO:0016020(membrane)
zma-miR169i-3p_R+1	Zm00001d048337_T001	Zm00001d048337	Fatty acyl-CoA reductase 2	4	1030-1047	1	GO:0006629(lipid metabolic process);GO:0055114(oxidation-reduction process);GO:0016491(oxidoreductase activity);GO:0080019(fatty-acyl-CoA reductase (alcohol-forming) activity);GO:0010584(pollen exine formation);GO:0009507(chloroplast)
zma-miR169i-3p_R+1	Zm00001d003941_T005	Zm00001d003941	Probable metal-nicotianamine transporter YSL6	4	1323-1342	1	GO:0055085(transmembrane transport);GO:0016021(integral component of membrane);GO:0016020(membrane)
zma-miR169i-3p_R+1	Zm00001d003941_T006	Zm00001d003941	Probable metal-nicotianamine transporter YSL6	4	2532-2551	1	GO:0055085(transmembrane transport);GO:0016021(integral component of membrane);GO:0016020(membrane)
zma-miR169i-3p_R+1	Zm00001d036356_T006	Zm00001d036356	terminal acidic SANT 1	4	59-78	1	GO:0003677(DNA binding)
zma-miR169i-3p_R+1	Zm00001d021262_T001	Zm00001d021262	Expressed protein; protein	4	1121-1140	1
zma-miR169i-3p_R+1	Zm00001d036356_T001	Zm00001d036356	terminal acidic SANT 1	4	1190-1209	1	GO:0003677(DNA binding)
zma-miR169i-3p_R+1	Zm00001d007141_T003	Zm00001d007141	TRF-like 5	4	1090-1109	1	GO:0003677(DNA binding)
zma-miR169i-3p_R+1	Zm00001d036356_T005	Zm00001d036356	terminal acidic SANT 1	4	1078-1097	1	GO:0003677(DNA binding)
zma-miR169i-3p_R+1	Zm00001d036356_T003	Zm00001d036356	terminal acidic SANT 1	4	1171-1190	1	GO:0003677(DNA binding)
zma-miR169i-3p_R+1	Zm00001d007141_T001	Zm00001d007141	TRF-like 5	4	1263-1282	1	GO:0003677(DNA binding)
zma-miR169i-3p_R+1	Zm00001d007141_T002	Zm00001d007141	TRF-like 5	4	1263-1282	1	GO:0003677(DNA binding)
zma-miR169i-3p_R+1	Zm00001d036356_T004	Zm00001d036356	terminal acidic SANT 1	4	1162-1181	1	GO:0003677(DNA binding)
zma-miR169i-3p_R+1	Zm00001d036356_T002	Zm00001d036356	terminal acidic SANT 1	4	1190-1209	1	GO:0003677(DNA binding)
zma-miR169i-3p_R+1	Zm00001d035170_T002	Zm00001d035170	Pre-mRNA-splicing factor SLU7-A	4	1433-1450	1		ko03040(Spliceosome)
zma-miR169i-3p_R+1	Zm00001d035170_T001	Zm00001d035170	Pre-mRNA-splicing factor SLU7-A	4	1483-1500	1		ko03040(Spliceosome)
zma-miR169i-3p_R+1	Zm00001d032518_T001	Zm00001d032518	Pentatricopeptide repeat-containing protein	4	1392-1409	1
zma-miR169i-3p_R+1	Zm00001d006153_T005	Zm00001d006153	1-acylglycerol-3-phosphate O-acyltransferase	4	466-483	1	GO:0016746(transferase activity, transferring acyl groups);GO:0016740(transferase activity);GO:0016787(hydrolase activity);GO:0003824(catalytic activity);GO:0004623(phospholipase A2 activity);GO:0016298(lipase activity);GO:0042171(lysophosphatidic acid acyltransferase activity);GO:0055088(lipid homeostasis);GO:0055089(fatty acid homeostasis);GO:0055091(phospholipid homeostasis);GO:0070328(triglyc…
zma-miR169i-3p_R+1	Zm00001d006153_T003	Zm00001d006153	1-acylglycerol-3-phosphate O-acyltransferase	4	466-483	1	GO:0016746(transferase activity, transferring acyl groups);GO:0016740(transferase activity);GO:0016787(hydrolase activity);GO:0003824(catalytic activity);GO:0004623(phospholipase A2 activity);GO:0016298(lipase activity);GO:0042171(lysophosphatidic acid acyltransferase activity);GO:0055088(lipid homeostasis);GO:0055089(fatty acid homeostasis);GO:0055091(phospholipid homeostasis);GO:0070328(triglyc…
zma-miR169i-3p_R+1	Zm00001d006153_T004	Zm00001d006153	1-acylglycerol-3-phosphate O-acyltransferase	4	466-483	1	GO:0016746(transferase activity, transferring acyl groups);GO:0016740(transferase activity);GO:0016787(hydrolase activity);GO:0003824(catalytic activity);GO:0004623(phospholipase A2 activity);GO:0016298(lipase activity);GO:0042171(lysophosphatidic acid acyltransferase activity);GO:0055088(lipid homeostasis);GO:0055089(fatty acid homeostasis);GO:0055091(phospholipid homeostasis);GO:0070328(triglyc…
zma-miR169i-3p_R+1	Zm00001d006153_T006	Zm00001d006153	1-acylglycerol-3-phosphate O-acyltransferase	4	466-483	1	GO:0016746(transferase activity, transferring acyl groups);GO:0016740(transferase activity);GO:0016787(hydrolase activity);GO:0003824(catalytic activity);GO:0004623(phospholipase A2 activity);GO:0016298(lipase activity);GO:0042171(lysophosphatidic acid acyltransferase activity);GO:0055088(lipid homeostasis);GO:0055089(fatty acid homeostasis);GO:0055091(phospholipid homeostasis);GO:0070328(triglyc…
zma-miR169i-3p_R+1	Zm00001d006153_T007	Zm00001d006153	1-acylglycerol-3-phosphate O-acyltransferase	4	459-476	1	GO:0016746(transferase activity, transferring acyl groups);GO:0016740(transferase activity);GO:0016787(hydrolase activity);GO:0003824(catalytic activity);GO:0004623(phospholipase A2 activity);GO:0016298(lipase activity);GO:0042171(lysophosphatidic acid acyltransferase activity);GO:0055088(lipid homeostasis);GO:0055089(fatty acid homeostasis);GO:0055091(phospholipid homeostasis);GO:0070328(triglyc…
zma-miR169i-3p_R+1	Zm00001d006153_T001	Zm00001d006153	1-acylglycerol-3-phosphate O-acyltransferase	4	1393-1410	1	GO:0016746(transferase activity, transferring acyl groups);GO:0016740(transferase activity);GO:0016787(hydrolase activity);GO:0003824(catalytic activity);GO:0004623(phospholipase A2 activity);GO:0016298(lipase activity);GO:0042171(lysophosphatidic acid acyltransferase activity);GO:0055088(lipid homeostasis);GO:0055089(fatty acid homeostasis);GO:0055091(phospholipid homeostasis);GO:0070328(triglyc…
zma-miR169i-3p_R+1	Zm00001d006153_T002	Zm00001d006153	1-acylglycerol-3-phosphate O-acyltransferase	4	1392-1409	1	GO:0016746(transferase activity, transferring acyl groups);GO:0016740(transferase activity);GO:0016787(hydrolase activity);GO:0003824(catalytic activity);GO:0004623(phospholipase A2 activity);GO:0016298(lipase activity);GO:0042171(lysophosphatidic acid acyltransferase activity);GO:0055088(lipid homeostasis);GO:0055089(fatty acid homeostasis);GO:0055091(phospholipid homeostasis);GO:0070328(triglyc…
zma-miR169i-3p_R+1	Zm00001d006153_T008	Zm00001d006153	1-acylglycerol-3-phosphate O-acyltransferase	4	356-373	1	GO:0016746(transferase activity, transferring acyl groups);GO:0016740(transferase activity);GO:0016787(hydrolase activity);GO:0003824(catalytic activity);GO:0004623(phospholipase A2 activity);GO:0016298(lipase activity);GO:0042171(lysophosphatidic acid acyltransferase activity);GO:0055088(lipid homeostasis);GO:0055089(fatty acid homeostasis);GO:0055091(phospholipid homeostasis);GO:0070328(triglyc…
zma-miR169i-3p_R+1	Zm00001d025149_T001	Zm00001d025149	Kinesin-like protein KIN-12A	4	2943-2960	1	GO:0007018(microtubule-based movement);GO:0008017(microtubule binding);GO:0003777(microtubule motor activity);GO:0003774(motor activity);GO:0005524(ATP binding);GO:0000166(nucleotide binding)
zma-MIR169g-p3	Zm00001d040583_T002	Zm00001d040583	O-sialoglycoprotein endopeptidase	4	48-68	1	GO:0008033(tRNA processing);GO:0016746(transferase activity, transferring acyl groups);GO:0004222(metalloendopeptidase activity);GO:0005739(mitochondrion);GO:0006508(proteolysis);GO:0016740(transferase activity);GO:0046872(metal ion binding);GO:0002949(tRNA threonylcarbamoyladenosine modification);GO:0016747(transferase activity, transferring acyl groups other than amino-acyl groups);GO:0061711(N…
zma-MIR169g-p3	Zm00001d040583_T001	Zm00001d040583	O-sialoglycoprotein endopeptidase	4	48-68	1	GO:0008033(tRNA processing);GO:0016746(transferase activity, transferring acyl groups);GO:0004222(metalloendopeptidase activity);GO:0005739(mitochondrion);GO:0006508(proteolysis);GO:0016740(transferase activity);GO:0046872(metal ion binding);GO:0002949(tRNA threonylcarbamoyladenosine modification);GO:0016747(transferase activity, transferring acyl groups other than amino-acyl groups);GO:0061711(N…
zma-MIR169g-p3	Zm00001d027740_T001	Zm00001d027740	Rab28 protein	4	118-137	1
zma-MIR169g-p3	Zm00001d038217_T001	Zm00001d038217	TPX2 (targeting protein for Xklp2) protein family	4	1889-1910	1
zma-MIR169g-p3	Zm00001d038217_T002	Zm00001d038217	TPX2 (targeting protein for Xklp2) protein family	4	1889-1910	1
zma-MIR169g-p3	Zm00001d038217_T004	Zm00001d038217	TPX2 (targeting protein for Xklp2) protein family	4	1847-1868	1
zma-MIR169g-p3	Zm00001d050712_T001	Zm00001d050712	U-box domain-containing protein 26	4	789-810	1	GO:0016567(protein ubiquitination);GO:0004842(ubiquitin-protein transferase activity);GO:0016740(transferase activity)
zma-MIR169g-p3	Zm00001d038217_T005	Zm00001d038217	TPX2 (targeting protein for Xklp2) protein family	4	1194-1215	1
zma-MIR169g-p3	Zm00001d045078_T001	Zm00001d045078	UDP-glucuronate 4-epimerase 1	4	694-713	1	GO:0050662(coenzyme binding);GO:0016857(racemase and epimerase activity, acting on carbohydrates and derivatives);GO:0005975(carbohydrate metabolic process);GO:0003824(catalytic activity)
zma-miR156d-3p	Zm00001d014568_T029	Zm00001d014568	DNA repair protein REV1	4	3630-3651	1	GO:0006281(DNA repair);GO:0003684(damaged DNA binding);GO:0006974(cellular response to DNA damage stimulus);GO:0016779(nucleotidyltransferase activity);GO:0016740(transferase activity);GO:0005634(nucleus);GO:0003677(DNA binding);GO:0042276(error-prone translesion synthesis);GO:0071897(DNA biosynthetic process);GO:0003887(DNA-directed DNA polymerase activity);GO:0010224(response to UV-B)
zma-miR156d-3p	Zm00001d014568_T006	Zm00001d014568	DNA repair protein REV1	4	3150-3171	1	GO:0006281(DNA repair);GO:0003684(damaged DNA binding);GO:0006974(cellular response to DNA damage stimulus);GO:0016779(nucleotidyltransferase activity);GO:0016740(transferase activity);GO:0005634(nucleus);GO:0003677(DNA binding);GO:0042276(error-prone translesion synthesis);GO:0071897(DNA biosynthetic process);GO:0003887(DNA-directed DNA polymerase activity);GO:0010224(response to UV-B)
zma-miR156d-3p	Zm00001d014568_T039	Zm00001d014568	DNA repair protein REV1	4	4029-4050	1	GO:0006281(DNA repair);GO:0003684(damaged DNA binding);GO:0006974(cellular response to DNA damage stimulus);GO:0016779(nucleotidyltransferase activity);GO:0016740(transferase activity);GO:0005634(nucleus);GO:0003677(DNA binding);GO:0042276(error-prone translesion synthesis);GO:0071897(DNA biosynthetic process);GO:0003887(DNA-directed DNA polymerase activity);GO:0010224(response to UV-B)
zma-miR156d-3p	Zm00001d002274_T001	Zm00001d002274	Remorin family protein	4	1717-1738	1
zma-miR156d-3p	Zm00001d030062_T002	Zm00001d030062	Plant intracellular Ras-group-related LRR protein 4	4	311-331	1
zma-miR156d-3p	Zm00001d030062_T001	Zm00001d030062	Plant intracellular Ras-group-related LRR protein 4	4	1192-1212	1
zma-miR156d-3p	Zm00001d030062_T003	Zm00001d030062	Plant intracellular Ras-group-related LRR protein 4	4	1434-1454	1
zma-miR167g-3p_L+1	Zm00001d007069_T001	Zm00001d007069	NudC domain-containing protein 2	4	306-326	1
zma-miR167g-3p_L+1	Zm00001d024744_T003	Zm00001d024744	PTI1-like tyrosine-protein kinase 3	4	977-997	1	GO:0016310(phosphorylation);GO:0016301(kinase activity);GO:0004674(protein serine/threonine kinase activity);GO:0006468(protein phosphorylation);GO:0005524(ATP binding);GO:0004672(protein kinase activity);GO:0000166(nucleotide binding);GO:0016740(transferase activity);GO:0018108(peptidyl-tyrosine phosphorylation);GO:0004713(protein tyrosine kinase activity)
zma-miR167g-3p_L+1	Zm00001d024744_T005	Zm00001d024744	PTI1-like tyrosine-protein kinase 3	4	1222-1242	1	GO:0016310(phosphorylation);GO:0016301(kinase activity);GO:0004674(protein serine/threonine kinase activity);GO:0006468(protein phosphorylation);GO:0005524(ATP binding);GO:0004672(protein kinase activity);GO:0000166(nucleotide binding);GO:0016740(transferase activity);GO:0018108(peptidyl-tyrosine phosphorylation);GO:0004713(protein tyrosine kinase activity)
zma-miR167g-3p_L+1	Zm00001d024744_T006	Zm00001d024744	PTI1-like tyrosine-protein kinase 3	4	1223-1243	1	GO:0016310(phosphorylation);GO:0016301(kinase activity);GO:0004674(protein serine/threonine kinase activity);GO:0006468(protein phosphorylation);GO:0005524(ATP binding);GO:0004672(protein kinase activity);GO:0000166(nucleotide binding);GO:0016740(transferase activity);GO:0018108(peptidyl-tyrosine phosphorylation);GO:0004713(protein tyrosine kinase activity)
zma-miR167g-3p_L+1	Zm00001d024744_T007	Zm00001d024744	PTI1-like tyrosine-protein kinase 3	4	1223-1243	1	GO:0016310(phosphorylation);GO:0016301(kinase activity);GO:0004674(protein serine/threonine kinase activity);GO:0006468(protein phosphorylation);GO:0005524(ATP binding);GO:0004672(protein kinase activity);GO:0000166(nucleotide binding);GO:0016740(transferase activity);GO:0018108(peptidyl-tyrosine phosphorylation);GO:0004713(protein tyrosine kinase activity)
zma-miR167g-3p_L+1	Zm00001d024744_T008	Zm00001d024744	PTI1-like tyrosine-protein kinase 3	4	1369-1389	1	GO:0016310(phosphorylation);GO:0016301(kinase activity);GO:0004674(protein serine/threonine kinase activity);GO:0006468(protein phosphorylation);GO:0005524(ATP binding);GO:0004672(protein kinase activity);GO:0000166(nucleotide binding);GO:0016740(transferase activity);GO:0018108(peptidyl-tyrosine phosphorylation);GO:0004713(protein tyrosine kinase activity)
zma-miR167g-3p_L+1	Zm00001d024744_T012	Zm00001d024744	PTI1-like tyrosine-protein kinase 3	4	1369-1389	1	GO:0016310(phosphorylation);GO:0016301(kinase activity);GO:0004674(protein serine/threonine kinase activity);GO:0006468(protein phosphorylation);GO:0005524(ATP binding);GO:0004672(protein kinase activity);GO:0000166(nucleotide binding);GO:0016740(transferase activity);GO:0018108(peptidyl-tyrosine phosphorylation);GO:0004713(protein tyrosine kinase activity)
zma-miR167g-3p_L+1	Zm00001d024744_T013	Zm00001d024744	PTI1-like tyrosine-protein kinase 3	4	2132-2152	1	GO:0016310(phosphorylation);GO:0016301(kinase activity);GO:0004674(protein serine/threonine kinase activity);GO:0006468(protein phosphorylation);GO:0005524(ATP binding);GO:0004672(protein kinase activity);GO:0000166(nucleotide binding);GO:0016740(transferase activity);GO:0018108(peptidyl-tyrosine phosphorylation);GO:0004713(protein tyrosine kinase activity)
zma-miR167g-3p_L+1	Zm00001d024744_T010	Zm00001d024744	PTI1-like tyrosine-protein kinase 3	4	1219-1239	1	GO:0016310(phosphorylation);GO:0016301(kinase activity);GO:0004674(protein serine/threonine kinase activity);GO:0006468(protein phosphorylation);GO:0005524(ATP binding);GO:0004672(protein kinase activity);GO:0000166(nucleotide binding);GO:0016740(transferase activity);GO:0018108(peptidyl-tyrosine phosphorylation);GO:0004713(protein tyrosine kinase activity)
zma-miR167g-3p_L+1	Zm00001d024744_T009	Zm00001d024744	PTI1-like tyrosine-protein kinase 3	4	2087-2107	1	GO:0016310(phosphorylation);GO:0016301(kinase activity);GO:0004674(protein serine/threonine kinase activity);GO:0006468(protein phosphorylation);GO:0005524(ATP binding);GO:0004672(protein kinase activity);GO:0000166(nucleotide binding);GO:0016740(transferase activity);GO:0018108(peptidyl-tyrosine phosphorylation);GO:0004713(protein tyrosine kinase activity)
zma-miR167g-3p_L+1	Zm00001d024744_T002	Zm00001d024744	PTI1-like tyrosine-protein kinase 3	4	2132-2152	1	GO:0016310(phosphorylation);GO:0016301(kinase activity);GO:0004674(protein serine/threonine kinase activity);GO:0006468(protein phosphorylation);GO:0005524(ATP binding);GO:0004672(protein kinase activity);GO:0000166(nucleotide binding);GO:0016740(transferase activity);GO:0018108(peptidyl-tyrosine phosphorylation);GO:0004713(protein tyrosine kinase activity)
zma-miR167g-3p_L+1	Zm00001d024744_T001	Zm00001d024744	PTI1-like tyrosine-protein kinase 3	4	2132-2152	1	GO:0016310(phosphorylation);GO:0016301(kinase activity);GO:0004674(protein serine/threonine kinase activity);GO:0006468(protein phosphorylation);GO:0005524(ATP binding);GO:0004672(protein kinase activity);GO:0000166(nucleotide binding);GO:0016740(transferase activity);GO:0018108(peptidyl-tyrosine phosphorylation);GO:0004713(protein tyrosine kinase activity)
zma-miR167g-3p_L+1	Zm00001d024744_T004	Zm00001d024744	PTI1-like tyrosine-protein kinase 3	4	2117-2137	1	GO:0016310(phosphorylation);GO:0016301(kinase activity);GO:0004674(protein serine/threonine kinase activity);GO:0006468(protein phosphorylation);GO:0005524(ATP binding);GO:0004672(protein kinase activity);GO:0000166(nucleotide binding);GO:0016740(transferase activity);GO:0018108(peptidyl-tyrosine phosphorylation);GO:0004713(protein tyrosine kinase activity)
zma-miR167g-3p_L+1	Zm00001d006317_T004	Zm00001d006317	Putative E3 ubiquitin-protein ligase RF4	4	2609-2628	1	GO:0016874(ligase activity)
zma-miR167g-3p_L+1	Zm00001d006317_T001	Zm00001d006317	Putative E3 ubiquitin-protein ligase RF4	4	2698-2717	1	GO:0016874(ligase activity)
zma-miR167g-3p_L+1	Zm00001d006317_T002	Zm00001d006317	Putative E3 ubiquitin-protein ligase RF4	4	2796-2815	1	GO:0016874(ligase activity)
zma-miR167g-3p_L+1	Zm00001d006317_T003	Zm00001d006317	Putative E3 ubiquitin-protein ligase RF4	4	3960-3979	1	GO:0016874(ligase activity)
zma-miR169i-3p	Zm00001d021485_T003	Zm00001d021485	Vacuolar protein sorting-associated protein 24 homolog 1	4	660-677	1	GO:0007034(vacuolar transport);GO:0005622(intracellular)	ko04144(Endocytosis)
zma-miR169i-3p	Zm00001d021485_T001	Zm00001d021485	Vacuolar protein sorting-associated protein 24 homolog 1	4	565-582	1	GO:0007034(vacuolar transport);GO:0005622(intracellular)	ko04144(Endocytosis)
zma-miR169i-3p	Zm00001d021484_T005	Zm00001d021484	Vacuolar protein sorting-associated protein 24 homolog 1	4	612-629	1	GO:0007034(vacuolar transport);GO:0005622(intracellular)
zma-miR169i-3p	Zm00001d021485_T004	Zm00001d021485	Vacuolar protein sorting-associated protein 24 homolog 1	4	922-939	1	GO:0007034(vacuolar transport);GO:0005622(intracellular)	ko04144(Endocytosis)
zma-miR169i-3p	Zm00001d021484_T002	Zm00001d021484	Vacuolar protein sorting-associated protein 24 homolog 1	4	706-723	1	GO:0007034(vacuolar transport);GO:0005622(intracellular)
zma-miR169i-3p	Zm00001d021485_T002	Zm00001d021485	Vacuolar protein sorting-associated protein 24 homolog 1	4	701-718	1	GO:0007034(vacuolar transport);GO:0005622(intracellular)	ko04144(Endocytosis)
zma-miR169i-3p	Zm00001d021484_T004	Zm00001d021484	Vacuolar protein sorting-associated protein 24 homolog 1	4	718-735	1	GO:0007034(vacuolar transport);GO:0005622(intracellular)
zma-miR169i-3p	Zm00001d021484_T003	Zm00001d021484	Vacuolar protein sorting-associated protein 24 homolog 1	4	993-1010	1	GO:0007034(vacuolar transport);GO:0005622(intracellular)
zma-miR169i-3p	Zm00001d021485_T006	Zm00001d021485	Vacuolar protein sorting-associated protein 24 homolog 1	4	3532-3549	1	GO:0007034(vacuolar transport);GO:0005622(intracellular)	ko04144(Endocytosis)
zma-miR169i-3p	Zm00001d021485_T007	Zm00001d021485	Vacuolar protein sorting-associated protein 24 homolog 1	4	4324-4341	1	GO:0007034(vacuolar transport);GO:0005622(intracellular)	ko04144(Endocytosis)
zma-miR169i-3p	Zm00001d049362_T007	Zm00001d049362	NA	4	597-614	1	GO:0006850(mitochondrial pyruvate transport);GO:0005743(mitochondrial inner membrane);GO:0005739(mitochondrion);GO:0006810(transport);GO:0016021(integral component of membrane);GO:0016020(membrane)
zma-miR169i-3p	Zm00001d049362_T006	Zm00001d049362	NA	4	662-679	1	GO:0006850(mitochondrial pyruvate transport);GO:0005743(mitochondrial inner membrane);GO:0005739(mitochondrion);GO:0006810(transport);GO:0016021(integral component of membrane);GO:0016020(membrane)
zma-miR169i-3p	Zm00001d049362_T004	Zm00001d049362	NA	4	663-680	1	GO:0006850(mitochondrial pyruvate transport);GO:0005743(mitochondrial inner membrane);GO:0005739(mitochondrion);GO:0006810(transport);GO:0016021(integral component of membrane);GO:0016020(membrane)
zma-miR169i-3p	Zm00001d010163_T001	Zm00001d010163	NA	4	99-116	1
zma-miR169i-3p	Zm00001d026141_T001	Zm00001d026141	NA	4	15-32	1
zma-miR169i-3p	Zm00001d018534_T001	Zm00001d018534	Pentatricopeptide repeat-containing protein mitochondrial	4	715-732	1
zma-miR169i-3p	Zm00001d011849_T001	Zm00001d011849	Two-component response regulator ARR9	4	526-543	1	GO:0005622(intracellular);GO:0000160(phosphorelay signal transduction system);GO:0009735(response to cytokinin);GO:0005634(nucleus);GO:0000156(phosphorelay response regulator activity)	ko04075(Plant hormone signal transduction)
zma-miR169i-3p	Zm00001d009030_T002	Zm00001d009030	DNA binding protein%2C mRNA	4	634-651	1	GO:0003676(nucleic acid binding)
zma-miR169i-3p	Zm00001d011849_T002	Zm00001d011849	Two-component response regulator ARR9	4	702-719	1	GO:0005622(intracellular);GO:0000160(phosphorelay signal transduction system);GO:0009735(response to cytokinin);GO:0005634(nucleus);GO:0000156(phosphorelay response regulator activity)	ko04075(Plant hormone signal transduction)
zma-miR169i-3p	Zm00001d009030_T001	Zm00001d009030	DNA binding protein%2C mRNA	4	625-642	1	GO:0003676(nucleic acid binding)
zma-miR169i-3p	Zm00001d024477_T001	Zm00001d024477	terpene synthase9	4	80-97	1	GO:0016829(lyase activity);GO:0010333(terpene synthase activity);GO:0000287(magnesium ion binding);GO:0008152(metabolic process);GO:0046872(metal ion binding)
zma-miR169i-3p	Zm00001d011849_T003	Zm00001d011849	Two-component response regulator ARR9	4	4913-4930	1	GO:0005622(intracellular);GO:0000160(phosphorelay signal transduction system);GO:0009735(response to cytokinin);GO:0005634(nucleus);GO:0000156(phosphorelay response regulator activity)	ko04075(Plant hormone signal transduction)
zma-miR169i-3p	Zm00001d023564_T001	Zm00001d023564	Polynucleotide adenylyltransferase family protein	4	250-267	1	GO:0016779(nucleotidyltransferase activity);GO:0016740(transferase activity);GO:0003723(RNA binding);GO:0006396(RNA processing)
zma-miR169i-3p	Zm00001d023564_T003	Zm00001d023564	Polynucleotide adenylyltransferase family protein	4	220-237	1	GO:0016779(nucleotidyltransferase activity);GO:0016740(transferase activity);GO:0003723(RNA binding);GO:0006396(RNA processing)
zma-miR169i-3p	Zm00001d023564_T002	Zm00001d023564	Polynucleotide adenylyltransferase family protein	4	250-267	1	GO:0016779(nucleotidyltransferase activity);GO:0016740(transferase activity);GO:0003723(RNA binding);GO:0006396(RNA processing)
zma-miR169i-3p	Zm00001d014330_T011	Zm00001d014330	Ras-related small GTP-binding family protein	4	2020-2038	1	GO:0003924(GTPase activity);GO:0005525(GTP binding)
zma-miR169i-3p	Zm00001d014330_T003	Zm00001d014330	Ras-related small GTP-binding family protein	4	2138-2156	1	GO:0003924(GTPase activity);GO:0005525(GTP binding)
zma-miR169i-3p	Zm00001d014330_T002	Zm00001d014330	Ras-related small GTP-binding family protein	4	2025-2043	1	GO:0003924(GTPase activity);GO:0005525(GTP binding)
zma-miR169i-3p	Zm00001d038642_T001	Zm00001d038642	Protein SULFUR DEFICIENCY-INDUCED 1	4	1112-1129	1
zma-miR169i-3p	Zm00001d027265_T002	Zm00001d027265	ATPase 7 plasma membrane-type	4	1451-1468	1	GO:0005524(ATP binding);GO:0000166(nucleotide binding);GO:0016021(integral component of membrane);GO:0016020(membrane);GO:0006754(ATP biosynthetic process);GO:0008553(hydrogen-exporting ATPase activity, phosphorylative mechanism);GO:0015992(proton transport);GO:1902600(hydrogen ion transmembrane transport);GO:0006811(ion transport);GO:0016887(ATPase activity);GO:0006810(transport);GO:0016787(hydr…
zma-miR169i-3p	Zm00001d027265_T007	Zm00001d027265	ATPase 7 plasma membrane-type	4	1900-1917	1	GO:0005524(ATP binding);GO:0000166(nucleotide binding);GO:0016021(integral component of membrane);GO:0016020(membrane);GO:0006754(ATP biosynthetic process);GO:0008553(hydrogen-exporting ATPase activity, phosphorylative mechanism);GO:0015992(proton transport);GO:1902600(hydrogen ion transmembrane transport);GO:0006811(ion transport);GO:0016887(ATPase activity);GO:0006810(transport);GO:0016787(hydr…
zma-miR169i-3p	Zm00001d027265_T004	Zm00001d027265	ATPase 7 plasma membrane-type	4	2029-2046	1	GO:0005524(ATP binding);GO:0000166(nucleotide binding);GO:0016021(integral component of membrane);GO:0016020(membrane);GO:0006754(ATP biosynthetic process);GO:0008553(hydrogen-exporting ATPase activity, phosphorylative mechanism);GO:0015992(proton transport);GO:1902600(hydrogen ion transmembrane transport);GO:0006811(ion transport);GO:0016887(ATPase activity);GO:0006810(transport);GO:0016787(hydr…
zma-miR169i-3p	Zm00001d027265_T005	Zm00001d027265	ATPase 7 plasma membrane-type	4	2513-2530	1	GO:0005524(ATP binding);GO:0000166(nucleotide binding);GO:0016021(integral component of membrane);GO:0016020(membrane);GO:0006754(ATP biosynthetic process);GO:0008553(hydrogen-exporting ATPase activity, phosphorylative mechanism);GO:0015992(proton transport);GO:1902600(hydrogen ion transmembrane transport);GO:0006811(ion transport);GO:0016887(ATPase activity);GO:0006810(transport);GO:0016787(hydr…
zma-miR169i-3p	Zm00001d027884_T005	Zm00001d027884	Copper-transporting ATPase PAA2 chloroplastic	4	85-102	1	GO:0019829(cation-transporting ATPase activity);GO:0099132(ATP hydrolysis coupled cation transmembrane transport);GO:0030001(metal ion transport);GO:0006812(cation transport);GO:0016021(integral component of membrane);GO:0016787(hydrolase activity);GO:0046872(metal ion binding);GO:0000166(nucleotide binding);GO:0016020(membrane);GO:0035434(copper ion transmembrane transport);GO:0005375(copper ion…
zma-miR169i-3p	Zm00001d027884_T002	Zm00001d027884	Copper-transporting ATPase PAA2 chloroplastic	4	1198-1215	1	GO:0019829(cation-transporting ATPase activity);GO:0099132(ATP hydrolysis coupled cation transmembrane transport);GO:0030001(metal ion transport);GO:0006812(cation transport);GO:0016021(integral component of membrane);GO:0016787(hydrolase activity);GO:0046872(metal ion binding);GO:0000166(nucleotide binding);GO:0016020(membrane);GO:0035434(copper ion transmembrane transport);GO:0005375(copper ion…
zma-miR169i-3p	Zm00001d027884_T004	Zm00001d027884	Copper-transporting ATPase PAA2 chloroplastic	4	1198-1215	1	GO:0019829(cation-transporting ATPase activity);GO:0099132(ATP hydrolysis coupled cation transmembrane transport);GO:0030001(metal ion transport);GO:0006812(cation transport);GO:0016021(integral component of membrane);GO:0016787(hydrolase activity);GO:0046872(metal ion binding);GO:0000166(nucleotide binding);GO:0016020(membrane);GO:0035434(copper ion transmembrane transport);GO:0005375(copper ion…
zma-miR169i-3p	Zm00001d027884_T001	Zm00001d027884	Copper-transporting ATPase PAA2 chloroplastic	4	1198-1215	1	GO:0019829(cation-transporting ATPase activity);GO:0099132(ATP hydrolysis coupled cation transmembrane transport);GO:0030001(metal ion transport);GO:0006812(cation transport);GO:0016021(integral component of membrane);GO:0016787(hydrolase activity);GO:0046872(metal ion binding);GO:0000166(nucleotide binding);GO:0016020(membrane);GO:0035434(copper ion transmembrane transport);GO:0005375(copper ion…
zma-miR169i-3p	Zm00001d027884_T003	Zm00001d027884	Copper-transporting ATPase PAA2 chloroplastic	4	1198-1215	1	GO:0019829(cation-transporting ATPase activity);GO:0099132(ATP hydrolysis coupled cation transmembrane transport);GO:0030001(metal ion transport);GO:0006812(cation transport);GO:0016021(integral component of membrane);GO:0016787(hydrolase activity);GO:0046872(metal ion binding);GO:0000166(nucleotide binding);GO:0016020(membrane);GO:0035434(copper ion transmembrane transport);GO:0005375(copper ion…
zma-miR169i-3p	Zm00001d052245_T008	Zm00001d052245	Exocyst complex component SEC6	4	125-142	1	GO:0000145(exocyst);GO:0006887(exocytosis);GO:0016021(integral component of membrane);GO:0016020(membrane)
zma-miR169i-3p	Zm00001d052245_T007	Zm00001d052245	Exocyst complex component SEC6	4	1469-1486	1	GO:0000145(exocyst);GO:0006887(exocytosis);GO:0016021(integral component of membrane);GO:0016020(membrane)
zma-miR169i-3p	Zm00001d052245_T006	Zm00001d052245	Exocyst complex component SEC6	4	1475-1492	1	GO:0000145(exocyst);GO:0006887(exocytosis);GO:0016021(integral component of membrane);GO:0016020(membrane)
zma-miR169i-3p	Zm00001d052245_T004	Zm00001d052245	Exocyst complex component SEC6	4	1546-1563	1	GO:0000145(exocyst);GO:0006887(exocytosis);GO:0016021(integral component of membrane);GO:0016020(membrane)
zma-miR169i-3p	Zm00001d052245_T005	Zm00001d052245	Exocyst complex component SEC6	4	1604-1621	1	GO:0000145(exocyst);GO:0006887(exocytosis);GO:0016021(integral component of membrane);GO:0016020(membrane)
zma-miR169i-3p	Zm00001d017566_T002	Zm00001d017566	N6-adenosine-methyltransferase MT-A70-like protein	4	1128-1145	1	GO:0006139(nucleobase-containing compound metabolic process);GO:0008168(methyltransferase activity);GO:0032259(methylation);GO:0016740(transferase activity);GO:0080009(mRNA methylation);GO:0009507(chloroplast);GO:0016607(nuclear speck)
zma-miR169i-3p	Zm00001d017566_T001	Zm00001d017566	N6-adenosine-methyltransferase MT-A70-like protein	4	1128-1145	1	GO:0006139(nucleobase-containing compound metabolic process);GO:0008168(methyltransferase activity);GO:0032259(methylation);GO:0016740(transferase activity);GO:0080009(mRNA methylation);GO:0009507(chloroplast);GO:0016607(nuclear speck)
zma-miR169i-3p	Zm00001d023994_T004	Zm00001d023994	Beta-glucosidase%2C chloroplastic	4	713-730	1	GO:0005975(carbohydrate metabolic process);GO:0004553(hydrolase activity, hydrolyzing O-glycosyl compounds);GO:0016021(integral component of membrane);GO:0016020(membrane);GO:0009536(plastid);GO:0009507(chloroplast);GO:0008152(metabolic process);GO:0016798(hydrolase activity, acting on glycosyl bonds);GO:0016787(hydrolase activity);GO:0008422(beta-glucosidase activity);GO:0102483(scopolin beta-gl…	ko00500(Starch and sucrose metabolism);ko00460(Cyanoamino acid metabolism);ko00940(Phenylpropanoid biosynthesis)
zma-miR169i-3p	Zm00001d031640_T001	Zm00001d031640	60S ribosomal protein L7a-1	4	957-974	1	GO:0030529(intracellular ribonucleoprotein complex);GO:0042254(ribosome biogenesis);GO:0005840(ribosome)	ko03010(Ribosome)
zma-miR169i-3p	Zm00001d024037_T001	Zm00001d024037	Beta-glucosidase2	4	1249-1266	1	GO:0009536(plastid);GO:0009507(chloroplast);GO:0008152(metabolic process);GO:0005975(carbohydrate metabolic process);GO:0016798(hydrolase activity, acting on glycosyl bonds);GO:0004553(hydrolase activity, hydrolyzing O-glycosyl compounds);GO:0016787(hydrolase activity);GO:0008422(beta-glucosidase activity);GO:0102483(scopolin beta-glucosidase activity);GO:0102726()
zma-miR169i-3p	Zm00001d024037_T003	Zm00001d024037	Beta-glucosidase2	4	1453-1470	1	GO:0009536(plastid);GO:0009507(chloroplast);GO:0008152(metabolic process);GO:0005975(carbohydrate metabolic process);GO:0016798(hydrolase activity, acting on glycosyl bonds);GO:0004553(hydrolase activity, hydrolyzing O-glycosyl compounds);GO:0016787(hydrolase activity);GO:0008422(beta-glucosidase activity);GO:0102483(scopolin beta-glucosidase activity);GO:0102726()
zma-miR169i-3p	Zm00001d024037_T004	Zm00001d024037	Beta-glucosidase2	4	1454-1471	1	GO:0009536(plastid);GO:0009507(chloroplast);GO:0008152(metabolic process);GO:0005975(carbohydrate metabolic process);GO:0016798(hydrolase activity, acting on glycosyl bonds);GO:0004553(hydrolase activity, hydrolyzing O-glycosyl compounds);GO:0016787(hydrolase activity);GO:0008422(beta-glucosidase activity);GO:0102483(scopolin beta-glucosidase activity);GO:0102726()
zma-miR169i-3p	Zm00001d024037_T002	Zm00001d024037	Beta-glucosidase2	4	1454-1471	1	GO:0009536(plastid);GO:0009507(chloroplast);GO:0008152(metabolic process);GO:0005975(carbohydrate metabolic process);GO:0016798(hydrolase activity, acting on glycosyl bonds);GO:0004553(hydrolase activity, hydrolyzing O-glycosyl compounds);GO:0016787(hydrolase activity);GO:0008422(beta-glucosidase activity);GO:0102483(scopolin beta-glucosidase activity);GO:0102726()
zma-miR169i-3p	Zm00001d024037_T005	Zm00001d024037	Beta-glucosidase2	4	1516-1533	1	GO:0009536(plastid);GO:0009507(chloroplast);GO:0008152(metabolic process);GO:0005975(carbohydrate metabolic process);GO:0016798(hydrolase activity, acting on glycosyl bonds);GO:0004553(hydrolase activity, hydrolyzing O-glycosyl compounds);GO:0016787(hydrolase activity);GO:0008422(beta-glucosidase activity);GO:0102483(scopolin beta-glucosidase activity);GO:0102726()
zma-miR169i-3p	Zm00001d023994_T002	Zm00001d023994	Beta-glucosidase%2C chloroplastic	4	1585-1602	1	GO:0005975(carbohydrate metabolic process);GO:0004553(hydrolase activity, hydrolyzing O-glycosyl compounds);GO:0016021(integral component of membrane);GO:0016020(membrane);GO:0009536(plastid);GO:0009507(chloroplast);GO:0008152(metabolic process);GO:0016798(hydrolase activity, acting on glycosyl bonds);GO:0016787(hydrolase activity);GO:0008422(beta-glucosidase activity);GO:0102483(scopolin beta-gl…	ko00500(Starch and sucrose metabolism);ko00460(Cyanoamino acid metabolism);ko00940(Phenylpropanoid biosynthesis)
zma-miR169i-3p	Zm00001d023994_T001	Zm00001d023994	Beta-glucosidase%2C chloroplastic	4	1642-1659	1	GO:0005975(carbohydrate metabolic process);GO:0004553(hydrolase activity, hydrolyzing O-glycosyl compounds);GO:0016021(integral component of membrane);GO:0016020(membrane);GO:0009536(plastid);GO:0009507(chloroplast);GO:0008152(metabolic process);GO:0016798(hydrolase activity, acting on glycosyl bonds);GO:0016787(hydrolase activity);GO:0008422(beta-glucosidase activity);GO:0102483(scopolin beta-gl…	ko00500(Starch and sucrose metabolism);ko00460(Cyanoamino acid metabolism);ko00940(Phenylpropanoid biosynthesis)
zma-miR169i-3p	Zm00001d022016_T001	Zm00001d022016	FRIGIDA-like protein 3	4	1056-1073	1	GO:0030154(cell differentiation);GO:0009908(flower development);GO:0007275(multicellular organism development)
zma-miR169i-3p	Zm00001d023994_T003	Zm00001d023994	Beta-glucosidase%2C chloroplastic	4	2518-2535	1	GO:0005975(carbohydrate metabolic process);GO:0004553(hydrolase activity, hydrolyzing O-glycosyl compounds);GO:0016021(integral component of membrane);GO:0016020(membrane);GO:0009536(plastid);GO:0009507(chloroplast);GO:0008152(metabolic process);GO:0016798(hydrolase activity, acting on glycosyl bonds);GO:0016787(hydrolase activity);GO:0008422(beta-glucosidase activity);GO:0102483(scopolin beta-gl…	ko00500(Starch and sucrose metabolism);ko00460(Cyanoamino acid metabolism);ko00940(Phenylpropanoid biosynthesis)
zma-miR169i-3p	Zm00001d022016_T002	Zm00001d022016	FRIGIDA-like protein 3	4	1013-1030	1	GO:0030154(cell differentiation);GO:0009908(flower development);GO:0007275(multicellular organism development)
zma-miR169i-3p	Zm00001d011078_T001	Zm00001d011078	Pumilio homolog 3	4	644-660	1	GO:0003723(RNA binding)
zma-miR169i-3p	Zm00001d011078_T002	Zm00001d011078	Pumilio homolog 3	4	664-680	1	GO:0003723(RNA binding)
zma-miR169i-3p	Zm00001d011078_T003	Zm00001d011078	Pumilio homolog 3	4	694-710	1	GO:0003723(RNA binding)
zma-miR169i-3p	Zm00001d033977_T001	Zm00001d033977	Methyltransferase small domain	4	1060-1077	1	GO:0032259(methylation);GO:0016740(transferase activity);GO:0008168(methyltransferase activity)
zma-miR169i-3p	Zm00001d013960_T001	Zm00001d013960	ATP-binding cassette sub-family G member 2	4	90-107	1	GO:0016887(ATPase activity);GO:0005524(ATP binding);GO:0000166(nucleotide binding);GO:0016020(membrane);GO:0016021(integral component of membrane)
zma-miR169i-3p	Zm00001d009858_T003	Zm00001d009858	Trans-cinnamate 4-monooxygenase	4	318-334	1	GO:0004497(monooxygenase activity);GO:0055114(oxidation-reduction process);GO:0020037(heme binding);GO:0016705(oxidoreductase activity, acting on paired donors, with incorporation or reduction of molecular oxygen);GO:0005506(iron ion binding);GO:0016491(oxidoreductase activity);GO:0046872(metal ion binding)	ko00360(Phenylalanine metabolism);ko00130(Ubiquinone and other terpenoid-quinone biosynthesis);ko00940(Phenylpropanoid biosynthesis);ko00945(Stilbenoid,ko diarylheptanoid and gingerol biosynthesis);ko00941(Flavonoid biosynthesis)
zma-miR169i-3p	Zm00001d043174_T001	Zm00001d043174	Cytochrome P450 98A3	4	434-450	1	GO:0004497(monooxygenase activity);GO:0055114(oxidation-reduction process);GO:0016491(oxidoreductase activity);GO:0020037(heme binding);GO:0016705(oxidoreductase activity, acting on paired donors, with incorporation or reduction of molecular oxygen);GO:0005506(iron ion binding);GO:0046872(metal ion binding);GO:0016021(integral component of membrane);GO:0016020(membrane)	ko00940(Phenylpropanoid biosynthesis);ko00945(Stilbenoid,ko diarylheptanoid and gingerol biosynthesis);ko00941(Flavonoid biosynthesis)
zma-miR169i-3p	Zm00001d028656_T001	Zm00001d028656	DNA binding protein	4	642-658	1	GO:0005096(GTPase activator activity);GO:0043547(positive regulation of GTPase activity);GO:0046872(metal ion binding)	ko04144(Endocytosis)
zma-miR169i-3p	Zm00001d027604_T001	Zm00001d027604	cytochrome P450 family 96 subfamily A polypeptide 1	4	170-186	1	GO:0055114(oxidation-reduction process);GO:0020037(heme binding);GO:0016705(oxidoreductase activity, acting on paired donors, with incorporation or reduction of molecular oxygen);GO:0005506(iron ion binding)
zma-miR169i-3p	Zm00001d051543_T001	Zm00001d051543	60S ribosomal protein L12-3	4	136-153	1	GO:0030529(intracellular ribonucleoprotein complex);GO:0005840(ribosome);GO:0006412(translation);GO:0003735(structural constituent of ribosome)	ko03010(Ribosome)
zma-miR169i-3p	Zm00001d003896_T003	Zm00001d003896	60S ribosomal protein L12	4	209-226	1	GO:0030529(intracellular ribonucleoprotein complex);GO:0005840(ribosome);GO:0006412(translation);GO:0003735(structural constituent of ribosome)	ko03010(Ribosome)
zma-miR169i-3p	Zm00001d002450_T002	Zm00001d002450	60S ribosomal protein L12-3	4	212-229	1	GO:0030529(intracellular ribonucleoprotein complex);GO:0005840(ribosome);GO:0006412(translation);GO:0003735(structural constituent of ribosome)	ko03010(Ribosome)
zma-miR169i-3p	Zm00001d002450_T001	Zm00001d002450	60S ribosomal protein L12-3	4	269-286	1	GO:0030529(intracellular ribonucleoprotein complex);GO:0005840(ribosome);GO:0006412(translation);GO:0003735(structural constituent of ribosome)	ko03010(Ribosome)
zma-miR169i-3p	Zm00001d003896_T002	Zm00001d003896	60S ribosomal protein L12	4	312-329	1	GO:0030529(intracellular ribonucleoprotein complex);GO:0005840(ribosome);GO:0006412(translation);GO:0003735(structural constituent of ribosome)	ko03010(Ribosome)
zma-miR169i-3p	Zm00001d003896_T004	Zm00001d003896	60S ribosomal protein L12	4	187-204	1	GO:0030529(intracellular ribonucleoprotein complex);GO:0005840(ribosome);GO:0006412(translation);GO:0003735(structural constituent of ribosome)	ko03010(Ribosome)
zma-miR169i-3p	Zm00001d003896_T001	Zm00001d003896	60S ribosomal protein L12	4	312-329	1	GO:0030529(intracellular ribonucleoprotein complex);GO:0005840(ribosome);GO:0006412(translation);GO:0003735(structural constituent of ribosome)	ko03010(Ribosome)
zma-miR169i-3p	Zm00001d045216_T001	Zm00001d045216	alpha/beta-Hydrolases superfamily protein	4	1426-1443	1	GO:0008233(peptidase activity);GO:0006508(proteolysis);GO:0016787(hydrolase activity);GO:0005773(vacuole);GO:0005829(cytosol)
zma-miR169i-3p	Zm00001d045216_T002	Zm00001d045216	alpha/beta-Hydrolases superfamily protein	4	1449-1466	1	GO:0008233(peptidase activity);GO:0006508(proteolysis);GO:0016787(hydrolase activity);GO:0005773(vacuole);GO:0005829(cytosol)
zma-miR169i-3p	Zm00001d002693_T001	Zm00001d002693	U-box domain-containing protein 33	4	819-836	1	GO:0016567(protein ubiquitination);GO:0004842(ubiquitin-protein transferase activity);GO:0006468(protein phosphorylation);GO:0004672(protein kinase activity);GO:0005524(ATP binding)
zma-miR169i-3p	Zm00001d051145_T001	Zm00001d051145	Putative AP2/EREBP transcription factor superfamily protein	4	83-99	1	GO:0042254(ribosome biogenesis);GO:0016021(integral component of membrane);GO:0016020(membrane)
zma-miR169i-3p	Zm00001d021757_T001	Zm00001d021757	UDP-glycosyltransferase 88A1	4	927-945	1	GO:0016758(transferase activity, transferring hexosyl groups);GO:0008152(metabolic process);GO:0016757(transferase activity, transferring glycosyl groups);GO:0016740(transferase activity)
zma-miR169i-3p	Zm00001d015889_T001	Zm00001d015889	NA	4	1565-1581	1	GO:0003676(nucleic acid binding)
zma-miR169i-3p	Zm00001d021498_T018	Zm00001d021498	E3 ubiquitin protein ligase RIN2	4	2311-2327	1	GO:0016874(ligase activity);GO:0016021(integral component of membrane);GO:0016020(membrane)	ko04141(Protein processing in endoplasmic reticulum)
zma-miR169i-3p	Zm00001d020424_T013	Zm00001d020424	mismatch binding protein Mus3	4	3566-3584	1	GO:0006974(cellular response to DNA damage stimulus);GO:0006281(DNA repair);GO:0006298(mismatch repair);GO:0030983(mismatched DNA binding);GO:0000166(nucleotide binding);GO:0005524(ATP binding);GO:0003677(DNA binding);GO:0003684(damaged DNA binding);GO:0006290(pyrimidine dimer repair)
zma-miR169i-3p	Zm00001d021498_T010	Zm00001d021498	E3 ubiquitin protein ligase RIN2	4	2433-2449	1	GO:0016874(ligase activity);GO:0016021(integral component of membrane);GO:0016020(membrane)	ko04141(Protein processing in endoplasmic reticulum)
zma-miR169i-3p	Zm00001d020424_T001	Zm00001d020424	mismatch binding protein Mus3	4	3546-3564	1	GO:0006974(cellular response to DNA damage stimulus);GO:0006281(DNA repair);GO:0006298(mismatch repair);GO:0030983(mismatched DNA binding);GO:0000166(nucleotide binding);GO:0005524(ATP binding);GO:0003677(DNA binding);GO:0003684(damaged DNA binding);GO:0006290(pyrimidine dimer repair)
zma-miR169i-3p	Zm00001d021498_T017	Zm00001d021498	E3 ubiquitin protein ligase RIN2	4	2382-2398	1	GO:0016874(ligase activity);GO:0016021(integral component of membrane);GO:0016020(membrane)	ko04141(Protein processing in endoplasmic reticulum)
zma-miR169i-3p	Zm00001d020424_T005	Zm00001d020424	mismatch binding protein Mus3	4	3606-3624	1	GO:0006974(cellular response to DNA damage stimulus);GO:0006281(DNA repair);GO:0006298(mismatch repair);GO:0030983(mismatched DNA binding);GO:0000166(nucleotide binding);GO:0005524(ATP binding);GO:0003677(DNA binding);GO:0003684(damaged DNA binding);GO:0006290(pyrimidine dimer repair)
zma-miR169i-3p	Zm00001d020424_T004	Zm00001d020424	mismatch binding protein Mus3	4	3615-3633	1	GO:0006974(cellular response to DNA damage stimulus);GO:0006281(DNA repair);GO:0006298(mismatch repair);GO:0030983(mismatched DNA binding);GO:0000166(nucleotide binding);GO:0005524(ATP binding);GO:0003677(DNA binding);GO:0003684(damaged DNA binding);GO:0006290(pyrimidine dimer repair)
zma-miR169i-3p	Zm00001d020424_T003	Zm00001d020424	mismatch binding protein Mus3	4	3621-3639	1	GO:0006974(cellular response to DNA damage stimulus);GO:0006281(DNA repair);GO:0006298(mismatch repair);GO:0030983(mismatched DNA binding);GO:0000166(nucleotide binding);GO:0005524(ATP binding);GO:0003677(DNA binding);GO:0003684(damaged DNA binding);GO:0006290(pyrimidine dimer repair)
zma-miR169i-3p	Zm00001d020424_T002	Zm00001d020424	mismatch binding protein Mus3	4	3621-3639	1	GO:0006974(cellular response to DNA damage stimulus);GO:0006281(DNA repair);GO:0006298(mismatch repair);GO:0030983(mismatched DNA binding);GO:0000166(nucleotide binding);GO:0005524(ATP binding);GO:0003677(DNA binding);GO:0003684(damaged DNA binding);GO:0006290(pyrimidine dimer repair)
zma-miR169i-3p	Zm00001d020424_T014	Zm00001d020424	mismatch binding protein Mus3	4	3633-3651	1	GO:0006974(cellular response to DNA damage stimulus);GO:0006281(DNA repair);GO:0006298(mismatch repair);GO:0030983(mismatched DNA binding);GO:0000166(nucleotide binding);GO:0005524(ATP binding);GO:0003677(DNA binding);GO:0003684(damaged DNA binding);GO:0006290(pyrimidine dimer repair)
zma-miR169i-3p	Zm00001d021498_T012	Zm00001d021498	E3 ubiquitin protein ligase RIN2	4	2433-2449	1	GO:0016874(ligase activity);GO:0016021(integral component of membrane);GO:0016020(membrane)	ko04141(Protein processing in endoplasmic reticulum)
zma-miR169i-3p	Zm00001d020424_T012	Zm00001d020424	mismatch binding protein Mus3	4	4156-4174	1	GO:0006974(cellular response to DNA damage stimulus);GO:0006281(DNA repair);GO:0006298(mismatch repair);GO:0030983(mismatched DNA binding);GO:0000166(nucleotide binding);GO:0005524(ATP binding);GO:0003677(DNA binding);GO:0003684(damaged DNA binding);GO:0006290(pyrimidine dimer repair)
zma-miR169i-3p	Zm00001d021498_T019	Zm00001d021498	E3 ubiquitin protein ligase RIN2	4	2424-2440	1	GO:0016874(ligase activity);GO:0016021(integral component of membrane);GO:0016020(membrane)	ko04141(Protein processing in endoplasmic reticulum)
zma-miR169i-3p	Zm00001d021498_T009	Zm00001d021498	E3 ubiquitin protein ligase RIN2	4	2445-2461	1	GO:0016874(ligase activity);GO:0016021(integral component of membrane);GO:0016020(membrane)	ko04141(Protein processing in endoplasmic reticulum)
zma-miR169i-3p	Zm00001d020424_T008	Zm00001d020424	mismatch binding protein Mus3	4	5240-5258	1	GO:0006974(cellular response to DNA damage stimulus);GO:0006281(DNA repair);GO:0006298(mismatch repair);GO:0030983(mismatched DNA binding);GO:0000166(nucleotide binding);GO:0005524(ATP binding);GO:0003677(DNA binding);GO:0003684(damaged DNA binding);GO:0006290(pyrimidine dimer repair)
zma-miR169i-3p	Zm00001d021498_T004	Zm00001d021498	E3 ubiquitin protein ligase RIN2	4	2445-2461	1	GO:0016874(ligase activity);GO:0016021(integral component of membrane);GO:0016020(membrane)	ko04141(Protein processing in endoplasmic reticulum)
zma-miR169i-3p	Zm00001d020424_T011	Zm00001d020424	mismatch binding protein Mus3	4	6251-6269	1	GO:0006974(cellular response to DNA damage stimulus);GO:0006281(DNA repair);GO:0006298(mismatch repair);GO:0030983(mismatched DNA binding);GO:0000166(nucleotide binding);GO:0005524(ATP binding);GO:0003677(DNA binding);GO:0003684(damaged DNA binding);GO:0006290(pyrimidine dimer repair)
zma-miR169i-3p	Zm00001d009858_T004	Zm00001d009858	Trans-cinnamate 4-monooxygenase	4	318-334	1	GO:0004497(monooxygenase activity);GO:0055114(oxidation-reduction process);GO:0020037(heme binding);GO:0016705(oxidoreductase activity, acting on paired donors, with incorporation or reduction of molecular oxygen);GO:0005506(iron ion binding);GO:0016491(oxidoreductase activity);GO:0046872(metal ion binding)	ko00360(Phenylalanine metabolism);ko00130(Ubiquinone and other terpenoid-quinone biosynthesis);ko00940(Phenylpropanoid biosynthesis);ko00945(Stilbenoid,ko diarylheptanoid and gingerol biosynthesis);ko00941(Flavonoid biosynthesis)
zma-miR169i-3p	Zm00001d038555_T001	Zm00001d038555	Cytochrome P450 98A3	4	273-289	1	GO:0004497(monooxygenase activity);GO:0055114(oxidation-reduction process);GO:0016491(oxidoreductase activity);GO:0020037(heme binding);GO:0016705(oxidoreductase activity, acting on paired donors, with incorporation or reduction of molecular oxygen);GO:0005506(iron ion binding);GO:0046872(metal ion binding)	ko00940(Phenylpropanoid biosynthesis);ko00945(Stilbenoid,ko diarylheptanoid and gingerol biosynthesis);ko00941(Flavonoid biosynthesis)
zma-miR169i-3p	Zm00001d009858_T002	Zm00001d009858	Trans-cinnamate 4-monooxygenase	4	397-413	1	GO:0004497(monooxygenase activity);GO:0055114(oxidation-reduction process);GO:0020037(heme binding);GO:0016705(oxidoreductase activity, acting on paired donors, with incorporation or reduction of molecular oxygen);GO:0005506(iron ion binding);GO:0016491(oxidoreductase activity);GO:0046872(metal ion binding)	ko00360(Phenylalanine metabolism);ko00130(Ubiquinone and other terpenoid-quinone biosynthesis);ko00940(Phenylpropanoid biosynthesis);ko00945(Stilbenoid,ko diarylheptanoid and gingerol biosynthesis);ko00941(Flavonoid biosynthesis)
zma-miR169i-3p	Zm00001d053882_T001	Zm00001d053882	Splicing factor 3B subunit 1	4	487-504	1
zma-miR169i-3p	Zm00001d041204_T003	Zm00001d041204	lipoxygenase12	4	969-985	1	GO:0051213(dioxygenase activity);GO:0016702(oxidoreductase activity, acting on single donors with incorporation of molecular oxygen, incorporation of two atoms of oxygen);GO:0055114(oxidation-reduction process);GO:0016491(oxidoreductase activity);GO:0046872(metal ion binding);GO:0031408(oxylipin biosynthetic process);GO:0006633(fatty acid biosynthetic process)	ko00591(Linoleic acid metabolism);ko00592(alpha-Linolenic acid metabolism)
zma-miR169i-3p	Zm00001d041204_T001	Zm00001d041204	lipoxygenase12	4	1083-1099	1	GO:0051213(dioxygenase activity);GO:0016702(oxidoreductase activity, acting on single donors with incorporation of molecular oxygen, incorporation of two atoms of oxygen);GO:0055114(oxidation-reduction process);GO:0016491(oxidoreductase activity);GO:0046872(metal ion binding);GO:0031408(oxylipin biosynthetic process);GO:0006633(fatty acid biosynthetic process)	ko00591(Linoleic acid metabolism);ko00592(alpha-Linolenic acid metabolism)
zma-miR169i-3p	Zm00001d052302_T001	Zm00001d052302	Probable alphaalpha-trehalose-phosphate synthase [UDP-forming] 7	4	28-44	1	GO:0005992(trehalose biosynthetic process);GO:0003824(catalytic activity)
zma-miR169i-3p	Zm00001d008420_T001	Zm00001d008420	SAUR-like auxin-responsive protein family	4	367-383	1	GO:0009733(response to auxin);GO:0046983(protein dimerization activity)
zma-miR169i-3p	Zm00001d052567_T001	Zm00001d052567	alpha/beta-Hydrolases superfamily protein	4	620-636	1	GO:0016787(hydrolase activity)
zma-miR169i-3p	Zm00001d021237_T001	Zm00001d021237	SAUR-like auxin-responsive protein family	4	503-519	1	GO:0009733(response to auxin);GO:0046983(protein dimerization activity)
zma-miR169i-3p	Zm00001d033729_T001	Zm00001d033729	SAUR-like auxin-responsive protein family	4	601-617	1	GO:0009733(response to auxin);GO:0046983(protein dimerization activity)
zma-miR169i-3p	Zm00001d027753_T001	Zm00001d027753	SAUR-like auxin-responsive protein family	4	602-618	1	GO:0009733(response to auxin);GO:0046983(protein dimerization activity)
zma-miR169i-3p	Zm00001d019353_T001	Zm00001d019353	protein kinase domain containing protein expressed	4	515-531	1	GO:0016310(phosphorylation);GO:0016301(kinase activity);GO:0006468(protein phosphorylation);GO:0004672(protein kinase activity);GO:0005524(ATP binding)
zma-miR169i-3p	Zm00001d038217_T001	Zm00001d038217	TPX2 (targeting protein for Xklp2) protein family	4	1892-1908	1
zma-miR169i-3p	Zm00001d038217_T002	Zm00001d038217	TPX2 (targeting protein for Xklp2) protein family	4	1892-1908	1
zma-miR169i-3p	Zm00001d038217_T004	Zm00001d038217	TPX2 (targeting protein for Xklp2) protein family	4	1850-1866	1
zma-miR169i-3p	Zm00001d038217_T005	Zm00001d038217	TPX2 (targeting protein for Xklp2) protein family	4	1197-1213	1
zma-miR169i-3p	Zm00001d045359_T002	Zm00001d045359	Mitogen-activated protein kinase kinase 2	4	171-188	1	GO:0016310(phosphorylation);GO:0016301(kinase activity);GO:0006468(protein phosphorylation);GO:0004672(protein kinase activity);GO:0005524(ATP binding);GO:0004674(protein serine/threonine kinase activity);GO:0000166(nucleotide binding)
zma-miR169i-3p	Zm00001d045359_T003	Zm00001d045359	Mitogen-activated protein kinase kinase 2	4	54-71	1	GO:0016310(phosphorylation);GO:0016301(kinase activity);GO:0006468(protein phosphorylation);GO:0004672(protein kinase activity);GO:0005524(ATP binding);GO:0004674(protein serine/threonine kinase activity);GO:0000166(nucleotide binding)
zma-miR169i-3p	Zm00001d045359_T001	Zm00001d045359	Mitogen-activated protein kinase kinase 2	4	203-220	1	GO:0016310(phosphorylation);GO:0016301(kinase activity);GO:0006468(protein phosphorylation);GO:0004672(protein kinase activity);GO:0005524(ATP binding);GO:0004674(protein serine/threonine kinase activity);GO:0000166(nucleotide binding)
zma-miR169i-3p	Zm00001d046930_T001	Zm00001d046930	Transducin/WD40 repeat-like superfamily protein	4	896-912	1
zma-miR169i-3p	Zm00001d028089_T001	Zm00001d028089	Formin-like protein 6	4	105-122	1	GO:0016021(integral component of membrane);GO:0016020(membrane)
zma-miR169i-3p	Zm00001d053994_T010	Zm00001d053994	Putative CRAL/TRIO domain containing%2C Sec14p-like phosphatidylinositol transfer family protein	4	1803-1819	1	GO:0006810(transport);GO:0005215(transporter activity);GO:0005622(intracellular)
zma-miR169i-3p	Zm00001d053994_T009	Zm00001d053994	Putative CRAL/TRIO domain containing%2C Sec14p-like phosphatidylinositol transfer family protein	4	1851-1867	1	GO:0006810(transport);GO:0005215(transporter activity);GO:0005622(intracellular)
zma-miR169i-3p	Zm00001d015174_T011	Zm00001d015174	Phosphatidylinositol/phosphatidylcholine transfer protein SFH8	4	1528-1546	1	GO:0006810(transport);GO:0005215(transporter activity);GO:0005622(intracellular)
zma-miR169i-3p	Zm00001d015174_T007	Zm00001d015174	Phosphatidylinositol/phosphatidylcholine transfer protein SFH8	4	1542-1560	1	GO:0006810(transport);GO:0005215(transporter activity);GO:0005622(intracellular)
zma-miR169i-3p	Zm00001d053994_T002	Zm00001d053994	Putative CRAL/TRIO domain containing%2C Sec14p-like phosphatidylinositol transfer family protein	4	2085-2101	1	GO:0006810(transport);GO:0005215(transporter activity);GO:0005622(intracellular)
zma-miR169i-3p	Zm00001d053994_T001	Zm00001d053994	Putative CRAL/TRIO domain containing%2C Sec14p-like phosphatidylinositol transfer family protein	4	2091-2107	1	GO:0006810(transport);GO:0005215(transporter activity);GO:0005622(intracellular)
zma-miR169i-3p	Zm00001d015174_T008	Zm00001d015174	Phosphatidylinositol/phosphatidylcholine transfer protein SFH8	4	1686-1704	1	GO:0006810(transport);GO:0005215(transporter activity);GO:0005622(intracellular)
zma-miR169i-3p	Zm00001d053994_T006	Zm00001d053994	Putative CRAL/TRIO domain containing%2C Sec14p-like phosphatidylinositol transfer family protein	4	2045-2061	1	GO:0006810(transport);GO:0005215(transporter activity);GO:0005622(intracellular)
zma-miR169i-3p	Zm00001d015174_T010	Zm00001d015174	Phosphatidylinositol/phosphatidylcholine transfer protein SFH8	4	1711-1729	1	GO:0006810(transport);GO:0005215(transporter activity);GO:0005622(intracellular)
zma-miR169i-3p	Zm00001d053994_T008	Zm00001d053994	Putative CRAL/TRIO domain containing%2C Sec14p-like phosphatidylinositol transfer family protein	4	2066-2082	1	GO:0006810(transport);GO:0005215(transporter activity);GO:0005622(intracellular)
zma-miR169i-3p	Zm00001d015174_T001	Zm00001d015174	Phosphatidylinositol/phosphatidylcholine transfer protein SFH8	4	1765-1783	1	GO:0006810(transport);GO:0005215(transporter activity);GO:0005622(intracellular)
zma-miR169i-3p	Zm00001d015174_T003	Zm00001d015174	Phosphatidylinositol/phosphatidylcholine transfer protein SFH8	4	1722-1740	1	GO:0006810(transport);GO:0005215(transporter activity);GO:0005622(intracellular)
zma-miR169i-3p	Zm00001d053994_T003	Zm00001d053994	Putative CRAL/TRIO domain containing%2C Sec14p-like phosphatidylinositol transfer family protein	4	2210-2226	1	GO:0006810(transport);GO:0005215(transporter activity);GO:0005622(intracellular)
zma-miR169i-3p	Zm00001d015174_T009	Zm00001d015174	Phosphatidylinositol/phosphatidylcholine transfer protein SFH8	4	1685-1703	1	GO:0006810(transport);GO:0005215(transporter activity);GO:0005622(intracellular)
zma-miR169i-3p	Zm00001d053994_T007	Zm00001d053994	Putative CRAL/TRIO domain containing%2C Sec14p-like phosphatidylinositol transfer family protein	4	2049-2065	1	GO:0006810(transport);GO:0005215(transporter activity);GO:0005622(intracellular)
zma-miR169i-3p	Zm00001d015174_T004	Zm00001d015174	Phosphatidylinositol/phosphatidylcholine transfer protein SFH8	4	1835-1853	1	GO:0006810(transport);GO:0005215(transporter activity);GO:0005622(intracellular)
zma-miR169i-3p	Zm00001d015174_T002	Zm00001d015174	Phosphatidylinositol/phosphatidylcholine transfer protein SFH8	4	1848-1866	1	GO:0006810(transport);GO:0005215(transporter activity);GO:0005622(intracellular)
zma-miR169i-3p	Zm00001d015174_T006	Zm00001d015174	Phosphatidylinositol/phosphatidylcholine transfer protein SFH8	4	1843-1861	1	GO:0006810(transport);GO:0005215(transporter activity);GO:0005622(intracellular)
zma-miR169i-3p	Zm00001d053994_T005	Zm00001d053994	Putative CRAL/TRIO domain containing%2C Sec14p-like phosphatidylinositol transfer family protein	4	2097-2113	1	GO:0006810(transport);GO:0005215(transporter activity);GO:0005622(intracellular)
zma-miR169i-3p	Zm00001d053994_T004	Zm00001d053994	Putative CRAL/TRIO domain containing%2C Sec14p-like phosphatidylinositol transfer family protein	4	2216-2232	1	GO:0006810(transport);GO:0005215(transporter activity);GO:0005622(intracellular)
zma-miR169i-3p	Zm00001d015174_T005	Zm00001d015174	Phosphatidylinositol/phosphatidylcholine transfer protein SFH8	4	1969-1987	1	GO:0006810(transport);GO:0005215(transporter activity);GO:0005622(intracellular)
zma-miR169i-3p	Zm00001d012054_T001	Zm00001d012054	Replication protein-like	4	1929-1946	1
zma-miR169i-3p	Zm00001d038463_T002	Zm00001d038463	Replication protein-like	4	2350-2367	1
zma-miR169i-3p	Zm00001d029968_T001	Zm00001d029968	Nucleoside diphosphate kinase family protein	4	433-449	1	GO:0006241(CTP biosynthetic process);GO:0006228(UTP biosynthetic process);GO:0006183(GTP biosynthetic process);GO:0006165(nucleoside diphosphate phosphorylation);GO:0004550(nucleoside diphosphate kinase activity);GO:0016310(phosphorylation);GO:0016301(kinase activity);GO:0005524(ATP binding);GO:0000166(nucleotide binding);GO:0016740(transferase activity);GO:0070301(cellular response to hydrogen p…	ko00230(Purine metabolism);ko00240(Pyrimidine metabolism);ko04016(MAPK signaling pathway - plant)
zma-miR169i-3p	Zm00001d027803_T010	Zm00001d027803	Beta-galactosidase	4	494-510	1	GO:0008152(metabolic process);GO:0005975(carbohydrate metabolic process);GO:0030246(carbohydrate binding);GO:0016798(hydrolase activity, acting on glycosyl bonds);GO:0004553(hydrolase activity, hydrolyzing O-glycosyl compounds);GO:0016787(hydrolase activity);GO:0004565(beta-galactosidase activity);GO:0009341(beta-galactosidase complex)
zma-miR169i-3p	Zm00001d016014_T001	Zm00001d016014	Type III polyketide synthase B	4	1115-1131	1	GO:0016746(transferase activity, transferring acyl groups);GO:0016747(transferase activity, transferring acyl groups other than amino-acyl groups);GO:0009058(biosynthetic process);GO:0008152(metabolic process);GO:0016740(transferase activity);GO:0003824(catalytic activity)
zma-miR169i-3p	Zm00001d027803_T014	Zm00001d027803	Beta-galactosidase	4	720-736	1	GO:0008152(metabolic process);GO:0005975(carbohydrate metabolic process);GO:0030246(carbohydrate binding);GO:0016798(hydrolase activity, acting on glycosyl bonds);GO:0004553(hydrolase activity, hydrolyzing O-glycosyl compounds);GO:0016787(hydrolase activity);GO:0004565(beta-galactosidase activity);GO:0009341(beta-galactosidase complex)
zma-miR169i-3p	Zm00001d027803_T007	Zm00001d027803	Beta-galactosidase	4	945-961	1	GO:0008152(metabolic process);GO:0005975(carbohydrate metabolic process);GO:0030246(carbohydrate binding);GO:0016798(hydrolase activity, acting on glycosyl bonds);GO:0004553(hydrolase activity, hydrolyzing O-glycosyl compounds);GO:0016787(hydrolase activity);GO:0004565(beta-galactosidase activity);GO:0009341(beta-galactosidase complex)
zma-miR169i-3p	Zm00001d027803_T016	Zm00001d027803	Beta-galactosidase	4	1283-1299	1	GO:0008152(metabolic process);GO:0005975(carbohydrate metabolic process);GO:0030246(carbohydrate binding);GO:0016798(hydrolase activity, acting on glycosyl bonds);GO:0004553(hydrolase activity, hydrolyzing O-glycosyl compounds);GO:0016787(hydrolase activity);GO:0004565(beta-galactosidase activity);GO:0009341(beta-galactosidase complex)
zma-miR169i-3p	Zm00001d027803_T012	Zm00001d027803	Beta-galactosidase	4	1595-1611	1	GO:0008152(metabolic process);GO:0005975(carbohydrate metabolic process);GO:0030246(carbohydrate binding);GO:0016798(hydrolase activity, acting on glycosyl bonds);GO:0004553(hydrolase activity, hydrolyzing O-glycosyl compounds);GO:0016787(hydrolase activity);GO:0004565(beta-galactosidase activity);GO:0009341(beta-galactosidase complex)
zma-miR169i-3p	Zm00001d027803_T015	Zm00001d027803	Beta-galactosidase	4	2125-2141	1	GO:0008152(metabolic process);GO:0005975(carbohydrate metabolic process);GO:0030246(carbohydrate binding);GO:0016798(hydrolase activity, acting on glycosyl bonds);GO:0004553(hydrolase activity, hydrolyzing O-glycosyl compounds);GO:0016787(hydrolase activity);GO:0004565(beta-galactosidase activity);GO:0009341(beta-galactosidase complex)
zma-miR169i-3p	Zm00001d027803_T018	Zm00001d027803	Beta-galactosidase	4	2541-2557	1	GO:0008152(metabolic process);GO:0005975(carbohydrate metabolic process);GO:0030246(carbohydrate binding);GO:0016798(hydrolase activity, acting on glycosyl bonds);GO:0004553(hydrolase activity, hydrolyzing O-glycosyl compounds);GO:0016787(hydrolase activity);GO:0004565(beta-galactosidase activity);GO:0009341(beta-galactosidase complex)
zma-miR169i-3p	Zm00001d027803_T005	Zm00001d027803	Beta-galactosidase	4	2202-2218	1	GO:0008152(metabolic process);GO:0005975(carbohydrate metabolic process);GO:0030246(carbohydrate binding);GO:0016798(hydrolase activity, acting on glycosyl bonds);GO:0004553(hydrolase activity, hydrolyzing O-glycosyl compounds);GO:0016787(hydrolase activity);GO:0004565(beta-galactosidase activity);GO:0009341(beta-galactosidase complex)
zma-miR169i-3p	Zm00001d027803_T017	Zm00001d027803	Beta-galactosidase	4	2724-2740	1	GO:0008152(metabolic process);GO:0005975(carbohydrate metabolic process);GO:0030246(carbohydrate binding);GO:0016798(hydrolase activity, acting on glycosyl bonds);GO:0004553(hydrolase activity, hydrolyzing O-glycosyl compounds);GO:0016787(hydrolase activity);GO:0004565(beta-galactosidase activity);GO:0009341(beta-galactosidase complex)
zma-miR169i-3p	Zm00001d027803_T013	Zm00001d027803	Beta-galactosidase	4	2381-2397	1	GO:0008152(metabolic process);GO:0005975(carbohydrate metabolic process);GO:0030246(carbohydrate binding);GO:0016798(hydrolase activity, acting on glycosyl bonds);GO:0004553(hydrolase activity, hydrolyzing O-glycosyl compounds);GO:0016787(hydrolase activity);GO:0004565(beta-galactosidase activity);GO:0009341(beta-galactosidase complex)
zma-miR169i-3p	Zm00001d027803_T001	Zm00001d027803	Beta-galactosidase	4	2409-2425	1	GO:0008152(metabolic process);GO:0005975(carbohydrate metabolic process);GO:0030246(carbohydrate binding);GO:0016798(hydrolase activity, acting on glycosyl bonds);GO:0004553(hydrolase activity, hydrolyzing O-glycosyl compounds);GO:0016787(hydrolase activity);GO:0004565(beta-galactosidase activity);GO:0009341(beta-galactosidase complex)
zma-miR169i-3p	Zm00001d027803_T006	Zm00001d027803	Beta-galactosidase	4	2541-2557	1	GO:0008152(metabolic process);GO:0005975(carbohydrate metabolic process);GO:0030246(carbohydrate binding);GO:0016798(hydrolase activity, acting on glycosyl bonds);GO:0004553(hydrolase activity, hydrolyzing O-glycosyl compounds);GO:0016787(hydrolase activity);GO:0004565(beta-galactosidase activity);GO:0009341(beta-galactosidase complex)
zma-miR169i-3p	Zm00001d027803_T003	Zm00001d027803	Beta-galactosidase	4	2574-2590	1	GO:0008152(metabolic process);GO:0005975(carbohydrate metabolic process);GO:0030246(carbohydrate binding);GO:0016798(hydrolase activity, acting on glycosyl bonds);GO:0004553(hydrolase activity, hydrolyzing O-glycosyl compounds);GO:0016787(hydrolase activity);GO:0004565(beta-galactosidase activity);GO:0009341(beta-galactosidase complex)
zma-miR169i-3p	Zm00001d027803_T004	Zm00001d027803	Beta-galactosidase	4	2580-2596	1	GO:0008152(metabolic process);GO:0005975(carbohydrate metabolic process);GO:0030246(carbohydrate binding);GO:0016798(hydrolase activity, acting on glycosyl bonds);GO:0004553(hydrolase activity, hydrolyzing O-glycosyl compounds);GO:0016787(hydrolase activity);GO:0004565(beta-galactosidase activity);GO:0009341(beta-galactosidase complex)
zma-miR169i-3p	Zm00001d027803_T002	Zm00001d027803	Beta-galactosidase	4	2589-2605	1	GO:0008152(metabolic process);GO:0005975(carbohydrate metabolic process);GO:0030246(carbohydrate binding);GO:0016798(hydrolase activity, acting on glycosyl bonds);GO:0004553(hydrolase activity, hydrolyzing O-glycosyl compounds);GO:0016787(hydrolase activity);GO:0004565(beta-galactosidase activity);GO:0009341(beta-galactosidase complex)
zma-miR169i-3p	Zm00001d027803_T008	Zm00001d027803	Beta-galactosidase	4	2972-2988	1	GO:0008152(metabolic process);GO:0005975(carbohydrate metabolic process);GO:0030246(carbohydrate binding);GO:0016798(hydrolase activity, acting on glycosyl bonds);GO:0004553(hydrolase activity, hydrolyzing O-glycosyl compounds);GO:0016787(hydrolase activity);GO:0004565(beta-galactosidase activity);GO:0009341(beta-galactosidase complex)
zma-miR169i-3p	Zm00001d003941_T001	Zm00001d003941	Probable metal-nicotianamine transporter YSL6	4	1131-1149	1	GO:0055085(transmembrane transport);GO:0016021(integral component of membrane);GO:0016020(membrane)
zma-miR169i-3p	Zm00001d003941_T002	Zm00001d003941	Probable metal-nicotianamine transporter YSL6	4	1188-1206	1	GO:0055085(transmembrane transport);GO:0016021(integral component of membrane);GO:0016020(membrane)
zma-miR169i-3p	Zm00001d003941_T004	Zm00001d003941	Probable metal-nicotianamine transporter YSL6	4	1221-1239	1	GO:0055085(transmembrane transport);GO:0016021(integral component of membrane);GO:0016020(membrane)
zma-miR169i-3p	Zm00001d003941_T003	Zm00001d003941	Probable metal-nicotianamine transporter YSL6	4	1278-1296	1	GO:0055085(transmembrane transport);GO:0016021(integral component of membrane);GO:0016020(membrane)
zma-miR169i-3p	Zm00001d003941_T005	Zm00001d003941	Probable metal-nicotianamine transporter YSL6	4	1324-1342	1	GO:0055085(transmembrane transport);GO:0016021(integral component of membrane);GO:0016020(membrane)
zma-miR169i-3p	Zm00001d003941_T006	Zm00001d003941	Probable metal-nicotianamine transporter YSL6	4	2533-2551	1	GO:0055085(transmembrane transport);GO:0016021(integral component of membrane);GO:0016020(membrane)
zma-miR169i-3p	Zm00001d021262_T001	Zm00001d021262	Expressed protein; protein	4	1122-1140	1
zma-miR169i-3p	Zm00001d047747_T002	Zm00001d047747	NA	4	1407-1425	1	GO:0016021(integral component of membrane);GO:0016020(membrane);GO:0019905(syntaxin binding);GO:0003676(nucleic acid binding)
zma-miR169i-3p	Zm00001d047747_T001	Zm00001d047747	NA	4	1554-1572	1	GO:0016021(integral component of membrane);GO:0016020(membrane);GO:0019905(syntaxin binding);GO:0003676(nucleic acid binding)
zma-miR169i-3p	Zm00001d005373_T019	Zm00001d005373	Chaperonin 60 subunit alpha 2 chloroplastic	4	30-48	1	GO:0019706(protein-cysteine S-palmitoyltransferase activity);GO:0016746(transferase activity, transferring acyl groups);GO:0016740(transferase activity);GO:0016021(integral component of membrane);GO:0016020(membrane);GO:0042026(protein refolding);GO:0005737(cytoplasm);GO:0005524(ATP binding)
zma-miR169i-3p	Zm00001d005373_T007	Zm00001d005373	Chaperonin 60 subunit alpha 2 chloroplastic	4	331-349	1	GO:0019706(protein-cysteine S-palmitoyltransferase activity);GO:0016746(transferase activity, transferring acyl groups);GO:0016740(transferase activity);GO:0016021(integral component of membrane);GO:0016020(membrane);GO:0042026(protein refolding);GO:0005737(cytoplasm);GO:0005524(ATP binding)
zma-miR169i-3p	Zm00001d005373_T018	Zm00001d005373	Chaperonin 60 subunit alpha 2 chloroplastic	4	515-533	1	GO:0019706(protein-cysteine S-palmitoyltransferase activity);GO:0016746(transferase activity, transferring acyl groups);GO:0016740(transferase activity);GO:0016021(integral component of membrane);GO:0016020(membrane);GO:0042026(protein refolding);GO:0005737(cytoplasm);GO:0005524(ATP binding)
zma-miR169i-3p	Zm00001d005373_T010	Zm00001d005373	Chaperonin 60 subunit alpha 2 chloroplastic	4	518-536	1	GO:0019706(protein-cysteine S-palmitoyltransferase activity);GO:0016746(transferase activity, transferring acyl groups);GO:0016740(transferase activity);GO:0016021(integral component of membrane);GO:0016020(membrane);GO:0042026(protein refolding);GO:0005737(cytoplasm);GO:0005524(ATP binding)
zma-miR169i-3p	Zm00001d005373_T011	Zm00001d005373	Chaperonin 60 subunit alpha 2 chloroplastic	4	587-605	1	GO:0019706(protein-cysteine S-palmitoyltransferase activity);GO:0016746(transferase activity, transferring acyl groups);GO:0016740(transferase activity);GO:0016021(integral component of membrane);GO:0016020(membrane);GO:0042026(protein refolding);GO:0005737(cytoplasm);GO:0005524(ATP binding)
zma-miR169i-3p	Zm00001d005373_T012	Zm00001d005373	Chaperonin 60 subunit alpha 2 chloroplastic	4	587-605	1	GO:0019706(protein-cysteine S-palmitoyltransferase activity);GO:0016746(transferase activity, transferring acyl groups);GO:0016740(transferase activity);GO:0016021(integral component of membrane);GO:0016020(membrane);GO:0042026(protein refolding);GO:0005737(cytoplasm);GO:0005524(ATP binding)
zma-miR169i-3p	Zm00001d005373_T008	Zm00001d005373	Chaperonin 60 subunit alpha 2 chloroplastic	4	665-683	1	GO:0019706(protein-cysteine S-palmitoyltransferase activity);GO:0016746(transferase activity, transferring acyl groups);GO:0016740(transferase activity);GO:0016021(integral component of membrane);GO:0016020(membrane);GO:0042026(protein refolding);GO:0005737(cytoplasm);GO:0005524(ATP binding)
zma-miR169i-3p	Zm00001d005373_T006	Zm00001d005373	Chaperonin 60 subunit alpha 2 chloroplastic	4	587-605	1	GO:0019706(protein-cysteine S-palmitoyltransferase activity);GO:0016746(transferase activity, transferring acyl groups);GO:0016740(transferase activity);GO:0016021(integral component of membrane);GO:0016020(membrane);GO:0042026(protein refolding);GO:0005737(cytoplasm);GO:0005524(ATP binding)
zma-miR169i-3p	Zm00001d005373_T013	Zm00001d005373	Chaperonin 60 subunit alpha 2 chloroplastic	4	610-628	1	GO:0019706(protein-cysteine S-palmitoyltransferase activity);GO:0016746(transferase activity, transferring acyl groups);GO:0016740(transferase activity);GO:0016021(integral component of membrane);GO:0016020(membrane);GO:0042026(protein refolding);GO:0005737(cytoplasm);GO:0005524(ATP binding)
zma-miR169i-3p	Zm00001d005373_T020	Zm00001d005373	Chaperonin 60 subunit alpha 2 chloroplastic	4	590-608	1	GO:0019706(protein-cysteine S-palmitoyltransferase activity);GO:0016746(transferase activity, transferring acyl groups);GO:0016740(transferase activity);GO:0016021(integral component of membrane);GO:0016020(membrane);GO:0042026(protein refolding);GO:0005737(cytoplasm);GO:0005524(ATP binding)
zma-miR169i-3p	Zm00001d005373_T016	Zm00001d005373	Chaperonin 60 subunit alpha 2 chloroplastic	4	1862-1880	1	GO:0019706(protein-cysteine S-palmitoyltransferase activity);GO:0016746(transferase activity, transferring acyl groups);GO:0016740(transferase activity);GO:0016021(integral component of membrane);GO:0016020(membrane);GO:0042026(protein refolding);GO:0005737(cytoplasm);GO:0005524(ATP binding)
zma-miR169i-3p	Zm00001d005373_T001	Zm00001d005373	Chaperonin 60 subunit alpha 2 chloroplastic	4	551-569	1	GO:0019706(protein-cysteine S-palmitoyltransferase activity);GO:0016746(transferase activity, transferring acyl groups);GO:0016740(transferase activity);GO:0016021(integral component of membrane);GO:0016020(membrane);GO:0042026(protein refolding);GO:0005737(cytoplasm);GO:0005524(ATP binding)
zma-miR169i-3p	Zm00001d025924_T001	Zm00001d025924	(+)-neomenthol dehydrogenase	4	1057-1073	1
zma-miR169i-3p	Zm00001d045092_T001	Zm00001d045092	Spermidine hydroxycinnamoyl transferase	4	40-56	1	GO:0016747(transferase activity, transferring acyl groups other than amino-acyl groups);GO:0016740(transferase activity)
zma-miR169i-3p	Zm00001d053311_T001	Zm00001d053311	SAUR-like auxin-responsive protein family	4	779-795	1	GO:0009733(response to auxin)
zma-miR169i-3p	Zm00001d015863_T001	Zm00001d015863	Mitotic spindle checkpoint protein BUBR1	4	104-120	1	GO:0007094(mitotic spindle assembly checkpoint)
zma-miR169i-3p	Zm00001d027748_T003	Zm00001d027748	Probable RNA helicase SDE3	4	1194-1212	1	GO:0004386(helicase activity)
zma-miR169i-3p	Zm00001d027748_T004	Zm00001d027748	Probable RNA helicase SDE3	4	1816-1834	1	GO:0004386(helicase activity)
zma-miR169i-3p	Zm00001d033301_T001	Zm00001d033301	NA	4	29-45	1	GO:0005742(mitochondrial outer membrane translocase complex);GO:0016021(integral component of membrane);GO:0016020(membrane)
zma-miR169i-3p	Zm00001d032191_T001	Zm00001d032191	NA	4	363-379	1
zma-miR169i-3p	Zm00001d049313_T005	Zm00001d049313	NOL1/NOP2/sun family protein	4	796-812	1	GO:0003723(RNA binding);GO:0008168(methyltransferase activity);GO:0032259(methylation);GO:0016740(transferase activity)
zma-miR169i-3p	Zm00001d049313_T001	Zm00001d049313	NOL1/NOP2/sun family protein	4	854-870	1	GO:0003723(RNA binding);GO:0008168(methyltransferase activity);GO:0032259(methylation);GO:0016740(transferase activity)
zma-miR169i-3p	Zm00001d005892_T001	Zm00001d005892	Ethylene-responsive transcription factor ERF109	4	86-102	1	GO:0005634(nucleus);GO:0006355(regulation of transcription, DNA-templated);GO:0006351(transcription, DNA-templated);GO:0003700(transcription factor activity, sequence-specific DNA binding);GO:0003677(DNA binding)
zma-miR169i-3p	Zm00001d006153_T005	Zm00001d006153	1-acylglycerol-3-phosphate O-acyltransferase	4	467-483	1	GO:0016746(transferase activity, transferring acyl groups);GO:0016740(transferase activity);GO:0016787(hydrolase activity);GO:0003824(catalytic activity);GO:0004623(phospholipase A2 activity);GO:0016298(lipase activity);GO:0042171(lysophosphatidic acid acyltransferase activity);GO:0055088(lipid homeostasis);GO:0055089(fatty acid homeostasis);GO:0055091(phospholipid homeostasis);GO:0070328(triglyc…
zma-miR169i-3p	Zm00001d006153_T003	Zm00001d006153	1-acylglycerol-3-phosphate O-acyltransferase	4	467-483	1	GO:0016746(transferase activity, transferring acyl groups);GO:0016740(transferase activity);GO:0016787(hydrolase activity);GO:0003824(catalytic activity);GO:0004623(phospholipase A2 activity);GO:0016298(lipase activity);GO:0042171(lysophosphatidic acid acyltransferase activity);GO:0055088(lipid homeostasis);GO:0055089(fatty acid homeostasis);GO:0055091(phospholipid homeostasis);GO:0070328(triglyc…
zma-miR169i-3p	Zm00001d006153_T004	Zm00001d006153	1-acylglycerol-3-phosphate O-acyltransferase	4	467-483	1	GO:0016746(transferase activity, transferring acyl groups);GO:0016740(transferase activity);GO:0016787(hydrolase activity);GO:0003824(catalytic activity);GO:0004623(phospholipase A2 activity);GO:0016298(lipase activity);GO:0042171(lysophosphatidic acid acyltransferase activity);GO:0055088(lipid homeostasis);GO:0055089(fatty acid homeostasis);GO:0055091(phospholipid homeostasis);GO:0070328(triglyc…
zma-miR169i-3p	Zm00001d006153_T006	Zm00001d006153	1-acylglycerol-3-phosphate O-acyltransferase	4	467-483	1	GO:0016746(transferase activity, transferring acyl groups);GO:0016740(transferase activity);GO:0016787(hydrolase activity);GO:0003824(catalytic activity);GO:0004623(phospholipase A2 activity);GO:0016298(lipase activity);GO:0042171(lysophosphatidic acid acyltransferase activity);GO:0055088(lipid homeostasis);GO:0055089(fatty acid homeostasis);GO:0055091(phospholipid homeostasis);GO:0070328(triglyc…
zma-miR169i-3p	Zm00001d006153_T007	Zm00001d006153	1-acylglycerol-3-phosphate O-acyltransferase	4	460-476	1	GO:0016746(transferase activity, transferring acyl groups);GO:0016740(transferase activity);GO:0016787(hydrolase activity);GO:0003824(catalytic activity);GO:0004623(phospholipase A2 activity);GO:0016298(lipase activity);GO:0042171(lysophosphatidic acid acyltransferase activity);GO:0055088(lipid homeostasis);GO:0055089(fatty acid homeostasis);GO:0055091(phospholipid homeostasis);GO:0070328(triglyc…
zma-miR169i-3p	Zm00001d018342_T002	Zm00001d018342	trehalose-6-phosphate synthase11	4	2369-2385	1	GO:0005992(trehalose biosynthetic process);GO:0003824(catalytic activity)	ko00500(Starch and sucrose metabolism)
zma-miR169i-3p	Zm00001d006153_T001	Zm00001d006153	1-acylglycerol-3-phosphate O-acyltransferase	4	1394-1410	1	GO:0016746(transferase activity, transferring acyl groups);GO:0016740(transferase activity);GO:0016787(hydrolase activity);GO:0003824(catalytic activity);GO:0004623(phospholipase A2 activity);GO:0016298(lipase activity);GO:0042171(lysophosphatidic acid acyltransferase activity);GO:0055088(lipid homeostasis);GO:0055089(fatty acid homeostasis);GO:0055091(phospholipid homeostasis);GO:0070328(triglyc…
zma-miR169i-3p	Zm00001d006153_T002	Zm00001d006153	1-acylglycerol-3-phosphate O-acyltransferase	4	1393-1409	1	GO:0016746(transferase activity, transferring acyl groups);GO:0016740(transferase activity);GO:0016787(hydrolase activity);GO:0003824(catalytic activity);GO:0004623(phospholipase A2 activity);GO:0016298(lipase activity);GO:0042171(lysophosphatidic acid acyltransferase activity);GO:0055088(lipid homeostasis);GO:0055089(fatty acid homeostasis);GO:0055091(phospholipid homeostasis);GO:0070328(triglyc…
zma-miR169i-3p	Zm00001d010407_T001	Zm00001d010407	NA	4	485-501	1	GO:0005634(nucleus);GO:0006355(regulation of transcription, DNA-templated);GO:0006351(transcription, DNA-templated);GO:0003677(DNA binding)
zma-miR169i-3p	Zm00001d006153_T008	Zm00001d006153	1-acylglycerol-3-phosphate O-acyltransferase	4	357-373	1	GO:0016746(transferase activity, transferring acyl groups);GO:0016740(transferase activity);GO:0016787(hydrolase activity);GO:0003824(catalytic activity);GO:0004623(phospholipase A2 activity);GO:0016298(lipase activity);GO:0042171(lysophosphatidic acid acyltransferase activity);GO:0055088(lipid homeostasis);GO:0055089(fatty acid homeostasis);GO:0055091(phospholipid homeostasis);GO:0070328(triglyc…
zma-miR169i-3p	Zm00001d048432_T004	Zm00001d048432	Probable RNA helicase SDE3	4	107-125	1	GO:0004386(helicase activity)
zma-miR169i-3p	Zm00001d040034_T001	Zm00001d040034	Multicopper oxidase LPR2	4	518-534	1	GO:0005507(copper ion binding);GO:0016491(oxidoreductase activity);GO:0055114(oxidation-reduction process)
zma-miR169i-3p	Zm00001d003257_T003	Zm00001d003257	26S proteasome non-ATPase regulatory subunit 6 homolog	4	2416-2432	1	GO:0000502(proteasome complex);GO:0030234(enzyme regulator activity);GO:0050790(regulation of catalytic activity)	ko03050(Proteasome)
zma-miR169i-3p	Zm00001d048432_T006	Zm00001d048432	Probable RNA helicase SDE3	4	898-916	1	GO:0004386(helicase activity)
zma-miR169i-3p	Zm00001d048432_T001	Zm00001d048432	Probable RNA helicase SDE3	4	898-916	1	GO:0004386(helicase activity)
zma-miR169i-3p	Zm00001d048432_T003	Zm00001d048432	Probable RNA helicase SDE3	4	1071-1089	1	GO:0004386(helicase activity)
zma-miR169i-3p	Zm00001d027748_T001	Zm00001d027748	Probable RNA helicase SDE3	4	1223-1241	1	GO:0004386(helicase activity)
zma-miR169i-3p	Zm00001d048432_T007	Zm00001d048432	Probable RNA helicase SDE3	4	1609-1627	1	GO:0004386(helicase activity)
zma-miR169i-3p	Zm00001d048432_T008	Zm00001d048432	Probable RNA helicase SDE3	4	1623-1641	1	GO:0004386(helicase activity)
zma-miR169i-3p	Zm00001d048432_T002	Zm00001d048432	Probable RNA helicase SDE3	4	1315-1333	1	GO:0004386(helicase activity)
zma-miR169i-3p	Zm00001d027748_T002	Zm00001d027748	Probable RNA helicase SDE3	4	1845-1863	1	GO:0004386(helicase activity)
zma-miR169i-3p	Zm00001d034344_T001	Zm00001d034344	WPP domain-associated protein	4	1002-1018	1
zma-miR169i-3p	Zm00001d033657_T061	Zm00001d033657	Histone acetyltransferase type B catalytic subunit	4	276-292	1	GO:0016740(transferase activity);GO:0005634(nucleus);GO:0004402(histone acetyltransferase activity);GO:0016573(histone acetylation);GO:0006348(chromatin silencing at telomere);GO:0000781(chromosome, telomeric region);GO:0016021(integral component of membrane);GO:0016020(membrane)
zma-miR169i-3p	Zm00001d033657_T062	Zm00001d033657	Histone acetyltransferase type B catalytic subunit	4	266-282	1	GO:0016740(transferase activity);GO:0005634(nucleus);GO:0004402(histone acetyltransferase activity);GO:0016573(histone acetylation);GO:0006348(chromatin silencing at telomere);GO:0000781(chromosome, telomeric region);GO:0016021(integral component of membrane);GO:0016020(membrane)
zma-miR169i-3p	Zm00001d033657_T021	Zm00001d033657	Histone acetyltransferase type B catalytic subunit	4	72-88	1	GO:0016740(transferase activity);GO:0005634(nucleus);GO:0004402(histone acetyltransferase activity);GO:0016573(histone acetylation);GO:0006348(chromatin silencing at telomere);GO:0000781(chromosome, telomeric region);GO:0016021(integral component of membrane);GO:0016020(membrane)
zma-miR169i-3p	Zm00001d033657_T036	Zm00001d033657	Histone acetyltransferase type B catalytic subunit	4	237-253	1	GO:0016740(transferase activity);GO:0005634(nucleus);GO:0004402(histone acetyltransferase activity);GO:0016573(histone acetylation);GO:0006348(chromatin silencing at telomere);GO:0000781(chromosome, telomeric region);GO:0016021(integral component of membrane);GO:0016020(membrane)
zma-miR169i-3p	Zm00001d033657_T022	Zm00001d033657	Histone acetyltransferase type B catalytic subunit	4	73-89	1	GO:0016740(transferase activity);GO:0005634(nucleus);GO:0004402(histone acetyltransferase activity);GO:0016573(histone acetylation);GO:0006348(chromatin silencing at telomere);GO:0000781(chromosome, telomeric region);GO:0016021(integral component of membrane);GO:0016020(membrane)
zma-miR169i-3p	Zm00001d033657_T059	Zm00001d033657	Histone acetyltransferase type B catalytic subunit	4	37-53	1	GO:0016740(transferase activity);GO:0005634(nucleus);GO:0004402(histone acetyltransferase activity);GO:0016573(histone acetylation);GO:0006348(chromatin silencing at telomere);GO:0000781(chromosome, telomeric region);GO:0016021(integral component of membrane);GO:0016020(membrane)
zma-miR169i-3p	Zm00001d033657_T054	Zm00001d033657	Histone acetyltransferase type B catalytic subunit	4	97-113	1	GO:0016740(transferase activity);GO:0005634(nucleus);GO:0004402(histone acetyltransferase activity);GO:0016573(histone acetylation);GO:0006348(chromatin silencing at telomere);GO:0000781(chromosome, telomeric region);GO:0016021(integral component of membrane);GO:0016020(membrane)
zma-miR169i-3p	Zm00001d033657_T031	Zm00001d033657	Histone acetyltransferase type B catalytic subunit	4	34-50	1	GO:0016740(transferase activity);GO:0005634(nucleus);GO:0004402(histone acetyltransferase activity);GO:0016573(histone acetylation);GO:0006348(chromatin silencing at telomere);GO:0000781(chromosome, telomeric region);GO:0016021(integral component of membrane);GO:0016020(membrane)
zma-miR169i-3p	Zm00001d033657_T037	Zm00001d033657	Histone acetyltransferase type B catalytic subunit	4	276-292	1	GO:0016740(transferase activity);GO:0005634(nucleus);GO:0004402(histone acetyltransferase activity);GO:0016573(histone acetylation);GO:0006348(chromatin silencing at telomere);GO:0000781(chromosome, telomeric region);GO:0016021(integral component of membrane);GO:0016020(membrane)
zma-miR169i-3p	Zm00001d033657_T050	Zm00001d033657	Histone acetyltransferase type B catalytic subunit	4	276-292	1	GO:0016740(transferase activity);GO:0005634(nucleus);GO:0004402(histone acetyltransferase activity);GO:0016573(histone acetylation);GO:0006348(chromatin silencing at telomere);GO:0000781(chromosome, telomeric region);GO:0016021(integral component of membrane);GO:0016020(membrane)
zma-miR169i-3p	Zm00001d033657_T046	Zm00001d033657	Histone acetyltransferase type B catalytic subunit	4	311-327	1	GO:0016740(transferase activity);GO:0005634(nucleus);GO:0004402(histone acetyltransferase activity);GO:0016573(histone acetylation);GO:0006348(chromatin silencing at telomere);GO:0000781(chromosome, telomeric region);GO:0016021(integral component of membrane);GO:0016020(membrane)
zma-miR169i-3p	Zm00001d033657_T016	Zm00001d033657	Histone acetyltransferase type B catalytic subunit	4	318-334	1	GO:0016740(transferase activity);GO:0005634(nucleus);GO:0004402(histone acetyltransferase activity);GO:0016573(histone acetylation);GO:0006348(chromatin silencing at telomere);GO:0000781(chromosome, telomeric region);GO:0016021(integral component of membrane);GO:0016020(membrane)
zma-miR169i-3p	Zm00001d033657_T055	Zm00001d033657	Histone acetyltransferase type B catalytic subunit	4	313-329	1	GO:0016740(transferase activity);GO:0005634(nucleus);GO:0004402(histone acetyltransferase activity);GO:0016573(histone acetylation);GO:0006348(chromatin silencing at telomere);GO:0000781(chromosome, telomeric region);GO:0016021(integral component of membrane);GO:0016020(membrane)
zma-miR169i-3p	Zm00001d033657_T008	Zm00001d033657	Histone acetyltransferase type B catalytic subunit	4	262-278	1	GO:0016740(transferase activity);GO:0005634(nucleus);GO:0004402(histone acetyltransferase activity);GO:0016573(histone acetylation);GO:0006348(chromatin silencing at telomere);GO:0000781(chromosome, telomeric region);GO:0016021(integral component of membrane);GO:0016020(membrane)
zma-miR169i-3p	Zm00001d033657_T017	Zm00001d033657	Histone acetyltransferase type B catalytic subunit	4	318-334	1	GO:0016740(transferase activity);GO:0005634(nucleus);GO:0004402(histone acetyltransferase activity);GO:0016573(histone acetylation);GO:0006348(chromatin silencing at telomere);GO:0000781(chromosome, telomeric region);GO:0016021(integral component of membrane);GO:0016020(membrane)
zma-miR169i-3p	Zm00001d033657_T033	Zm00001d033657	Histone acetyltransferase type B catalytic subunit	4	101-117	1	GO:0016740(transferase activity);GO:0005634(nucleus);GO:0004402(histone acetyltransferase activity);GO:0016573(histone acetylation);GO:0006348(chromatin silencing at telomere);GO:0000781(chromosome, telomeric region);GO:0016021(integral component of membrane);GO:0016020(membrane)
zma-miR169i-3p	Zm00001d033657_T014	Zm00001d033657	Histone acetyltransferase type B catalytic subunit	4	318-334	1	GO:0016740(transferase activity);GO:0005634(nucleus);GO:0004402(histone acetyltransferase activity);GO:0016573(histone acetylation);GO:0006348(chromatin silencing at telomere);GO:0000781(chromosome, telomeric region);GO:0016021(integral component of membrane);GO:0016020(membrane)
zma-miR169i-3p	Zm00001d033657_T026	Zm00001d033657	Histone acetyltransferase type B catalytic subunit	4	173-189	1	GO:0016740(transferase activity);GO:0005634(nucleus);GO:0004402(histone acetyltransferase activity);GO:0016573(histone acetylation);GO:0006348(chromatin silencing at telomere);GO:0000781(chromosome, telomeric region);GO:0016021(integral component of membrane);GO:0016020(membrane)
zma-miR169i-3p	Zm00001d033657_T028	Zm00001d033657	Histone acetyltransferase type B catalytic subunit	4	313-329	1	GO:0016740(transferase activity);GO:0005634(nucleus);GO:0004402(histone acetyltransferase activity);GO:0016573(histone acetylation);GO:0006348(chromatin silencing at telomere);GO:0000781(chromosome, telomeric region);GO:0016021(integral component of membrane);GO:0016020(membrane)
zma-miR169i-3p	Zm00001d033657_T006	Zm00001d033657	Histone acetyltransferase type B catalytic subunit	4	262-278	1	GO:0016740(transferase activity);GO:0005634(nucleus);GO:0004402(histone acetyltransferase activity);GO:0016573(histone acetylation);GO:0006348(chromatin silencing at telomere);GO:0000781(chromosome, telomeric region);GO:0016021(integral component of membrane);GO:0016020(membrane)
zma-miR169i-3p	Zm00001d033657_T048	Zm00001d033657	Histone acetyltransferase type B catalytic subunit	4	214-230	1	GO:0016740(transferase activity);GO:0005634(nucleus);GO:0004402(histone acetyltransferase activity);GO:0016573(histone acetylation);GO:0006348(chromatin silencing at telomere);GO:0000781(chromosome, telomeric region);GO:0016021(integral component of membrane);GO:0016020(membrane)
zma-miR169i-3p	Zm00001d033657_T015	Zm00001d033657	Histone acetyltransferase type B catalytic subunit	4	318-334	1	GO:0016740(transferase activity);GO:0005634(nucleus);GO:0004402(histone acetyltransferase activity);GO:0016573(histone acetylation);GO:0006348(chromatin silencing at telomere);GO:0000781(chromosome, telomeric region);GO:0016021(integral component of membrane);GO:0016020(membrane)
zma-miR169i-3p	Zm00001d033657_T040	Zm00001d033657	Histone acetyltransferase type B catalytic subunit	4	71-87	1	GO:0016740(transferase activity);GO:0005634(nucleus);GO:0004402(histone acetyltransferase activity);GO:0016573(histone acetylation);GO:0006348(chromatin silencing at telomere);GO:0000781(chromosome, telomeric region);GO:0016021(integral component of membrane);GO:0016020(membrane)
zma-miR169i-3p	Zm00001d033657_T057	Zm00001d033657	Histone acetyltransferase type B catalytic subunit	4	107-123	1	GO:0016740(transferase activity);GO:0005634(nucleus);GO:0004402(histone acetyltransferase activity);GO:0016573(histone acetylation);GO:0006348(chromatin silencing at telomere);GO:0000781(chromosome, telomeric region);GO:0016021(integral component of membrane);GO:0016020(membrane)
zma-miR169i-3p	Zm00001d033657_T013	Zm00001d033657	Histone acetyltransferase type B catalytic subunit	4	318-334	1	GO:0016740(transferase activity);GO:0005634(nucleus);GO:0004402(histone acetyltransferase activity);GO:0016573(histone acetylation);GO:0006348(chromatin silencing at telomere);GO:0000781(chromosome, telomeric region);GO:0016021(integral component of membrane);GO:0016020(membrane)
zma-miR169i-3p	Zm00001d033657_T038	Zm00001d033657	Histone acetyltransferase type B catalytic subunit	4	276-292	1	GO:0016740(transferase activity);GO:0005634(nucleus);GO:0004402(histone acetyltransferase activity);GO:0016573(histone acetylation);GO:0006348(chromatin silencing at telomere);GO:0000781(chromosome, telomeric region);GO:0016021(integral component of membrane);GO:0016020(membrane)
zma-miR169i-3p	Zm00001d033657_T024	Zm00001d033657	Histone acetyltransferase type B catalytic subunit	4	95-111	1	GO:0016740(transferase activity);GO:0005634(nucleus);GO:0004402(histone acetyltransferase activity);GO:0016573(histone acetylation);GO:0006348(chromatin silencing at telomere);GO:0000781(chromosome, telomeric region);GO:0016021(integral component of membrane);GO:0016020(membrane)
zma-miR169i-3p	Zm00001d033657_T011	Zm00001d033657	Histone acetyltransferase type B catalytic subunit	4	262-278	1	GO:0016740(transferase activity);GO:0005634(nucleus);GO:0004402(histone acetyltransferase activity);GO:0016573(histone acetylation);GO:0006348(chromatin silencing at telomere);GO:0000781(chromosome, telomeric region);GO:0016021(integral component of membrane);GO:0016020(membrane)
zma-miR169i-3p	Zm00001d033657_T023	Zm00001d033657	Histone acetyltransferase type B catalytic subunit	4	87-103	1	GO:0016740(transferase activity);GO:0005634(nucleus);GO:0004402(histone acetyltransferase activity);GO:0016573(histone acetylation);GO:0006348(chromatin silencing at telomere);GO:0000781(chromosome, telomeric region);GO:0016021(integral component of membrane);GO:0016020(membrane)
zma-miR169i-3p	Zm00001d033657_T012	Zm00001d033657	Histone acetyltransferase type B catalytic subunit	4	318-334	1	GO:0016740(transferase activity);GO:0005634(nucleus);GO:0004402(histone acetyltransferase activity);GO:0016573(histone acetylation);GO:0006348(chromatin silencing at telomere);GO:0000781(chromosome, telomeric region);GO:0016021(integral component of membrane);GO:0016020(membrane)
zma-miR169i-3p	Zm00001d033657_T025	Zm00001d033657	Histone acetyltransferase type B catalytic subunit	4	146-162	1	GO:0016740(transferase activity);GO:0005634(nucleus);GO:0004402(histone acetyltransferase activity);GO:0016573(histone acetylation);GO:0006348(chromatin silencing at telomere);GO:0000781(chromosome, telomeric region);GO:0016021(integral component of membrane);GO:0016020(membrane)
zma-miR169i-3p	Zm00001d033657_T034	Zm00001d033657	Histone acetyltransferase type B catalytic subunit	4	146-162	1	GO:0016740(transferase activity);GO:0005634(nucleus);GO:0004402(histone acetyltransferase activity);GO:0016573(histone acetylation);GO:0006348(chromatin silencing at telomere);GO:0000781(chromosome, telomeric region);GO:0016021(integral component of membrane);GO:0016020(membrane)
zma-miR169i-3p	Zm00001d033657_T049	Zm00001d033657	Histone acetyltransferase type B catalytic subunit	4	241-257	1	GO:0016740(transferase activity);GO:0005634(nucleus);GO:0004402(histone acetyltransferase activity);GO:0016573(histone acetylation);GO:0006348(chromatin silencing at telomere);GO:0000781(chromosome, telomeric region);GO:0016021(integral component of membrane);GO:0016020(membrane)
zma-miR169i-3p	Zm00001d033657_T044	Zm00001d033657	Histone acetyltransferase type B catalytic subunit	4	241-257	1	GO:0016740(transferase activity);GO:0005634(nucleus);GO:0004402(histone acetyltransferase activity);GO:0016573(histone acetylation);GO:0006348(chromatin silencing at telomere);GO:0000781(chromosome, telomeric region);GO:0016021(integral component of membrane);GO:0016020(membrane)
zma-miR169i-3p	Zm00001d033657_T005	Zm00001d033657	Histone acetyltransferase type B catalytic subunit	4	262-278	1	GO:0016740(transferase activity);GO:0005634(nucleus);GO:0004402(histone acetyltransferase activity);GO:0016573(histone acetylation);GO:0006348(chromatin silencing at telomere);GO:0000781(chromosome, telomeric region);GO:0016021(integral component of membrane);GO:0016020(membrane)
zma-miR169i-3p	Zm00001d033657_T035	Zm00001d033657	Histone acetyltransferase type B catalytic subunit	4	174-190	1	GO:0016740(transferase activity);GO:0005634(nucleus);GO:0004402(histone acetyltransferase activity);GO:0016573(histone acetylation);GO:0006348(chromatin silencing at telomere);GO:0000781(chromosome, telomeric region);GO:0016021(integral component of membrane);GO:0016020(membrane)
zma-miR169i-3p	Zm00001d033657_T058	Zm00001d033657	Histone acetyltransferase type B catalytic subunit	4	262-278	1	GO:0016740(transferase activity);GO:0005634(nucleus);GO:0004402(histone acetyltransferase activity);GO:0016573(histone acetylation);GO:0006348(chromatin silencing at telomere);GO:0000781(chromosome, telomeric region);GO:0016021(integral component of membrane);GO:0016020(membrane)
zma-miR169i-3p	Zm00001d033657_T042	Zm00001d033657	Histone acetyltransferase type B catalytic subunit	4	241-257	1	GO:0016740(transferase activity);GO:0005634(nucleus);GO:0004402(histone acetyltransferase activity);GO:0016573(histone acetylation);GO:0006348(chromatin silencing at telomere);GO:0000781(chromosome, telomeric region);GO:0016021(integral component of membrane);GO:0016020(membrane)
zma-miR169i-3p	Zm00001d033657_T004	Zm00001d033657	Histone acetyltransferase type B catalytic subunit	4	142-158	1	GO:0016740(transferase activity);GO:0005634(nucleus);GO:0004402(histone acetyltransferase activity);GO:0016573(histone acetylation);GO:0006348(chromatin silencing at telomere);GO:0000781(chromosome, telomeric region);GO:0016021(integral component of membrane);GO:0016020(membrane)
zma-miR169i-3p	Zm00001d033657_T039	Zm00001d033657	Histone acetyltransferase type B catalytic subunit	4	250-266	1	GO:0016740(transferase activity);GO:0005634(nucleus);GO:0004402(histone acetyltransferase activity);GO:0016573(histone acetylation);GO:0006348(chromatin silencing at telomere);GO:0000781(chromosome, telomeric region);GO:0016021(integral component of membrane);GO:0016020(membrane)
zma-miR169i-3p	Zm00001d033657_T001	Zm00001d033657	Histone acetyltransferase type B catalytic subunit	4	81-97	1	GO:0016740(transferase activity);GO:0005634(nucleus);GO:0004402(histone acetyltransferase activity);GO:0016573(histone acetylation);GO:0006348(chromatin silencing at telomere);GO:0000781(chromosome, telomeric region);GO:0016021(integral component of membrane);GO:0016020(membrane)
zma-miR169i-3p	Zm00001d033657_T029	Zm00001d033657	Histone acetyltransferase type B catalytic subunit	4	318-334	1	GO:0016740(transferase activity);GO:0005634(nucleus);GO:0004402(histone acetyltransferase activity);GO:0016573(histone acetylation);GO:0006348(chromatin silencing at telomere);GO:0000781(chromosome, telomeric region);GO:0016021(integral component of membrane);GO:0016020(membrane)
zma-miR169i-3p	Zm00001d033657_T027	Zm00001d033657	Histone acetyltransferase type B catalytic subunit	4	311-327	1	GO:0016740(transferase activity);GO:0005634(nucleus);GO:0004402(histone acetyltransferase activity);GO:0016573(histone acetylation);GO:0006348(chromatin silencing at telomere);GO:0000781(chromosome, telomeric region);GO:0016021(integral component of membrane);GO:0016020(membrane)
zma-miR169i-3p	Zm00001d033657_T019	Zm00001d033657	Histone acetyltransferase type B catalytic subunit	4	187-203	1	GO:0016740(transferase activity);GO:0005634(nucleus);GO:0004402(histone acetyltransferase activity);GO:0016573(histone acetylation);GO:0006348(chromatin silencing at telomere);GO:0000781(chromosome, telomeric region);GO:0016021(integral component of membrane);GO:0016020(membrane)
zma-miR169i-3p	Zm00001d033657_T010	Zm00001d033657	Histone acetyltransferase type B catalytic subunit	4	262-278	1	GO:0016740(transferase activity);GO:0005634(nucleus);GO:0004402(histone acetyltransferase activity);GO:0016573(histone acetylation);GO:0006348(chromatin silencing at telomere);GO:0000781(chromosome, telomeric region);GO:0016021(integral component of membrane);GO:0016020(membrane)
zma-miR169i-3p	Zm00001d033657_T007	Zm00001d033657	Histone acetyltransferase type B catalytic subunit	4	262-278	1	GO:0016740(transferase activity);GO:0005634(nucleus);GO:0004402(histone acetyltransferase activity);GO:0016573(histone acetylation);GO:0006348(chromatin silencing at telomere);GO:0000781(chromosome, telomeric region);GO:0016021(integral component of membrane);GO:0016020(membrane)
zma-miR169i-3p	Zm00001d033657_T056	Zm00001d033657	Histone acetyltransferase type B catalytic subunit	4	37-53	1	GO:0016740(transferase activity);GO:0005634(nucleus);GO:0004402(histone acetyltransferase activity);GO:0016573(histone acetylation);GO:0006348(chromatin silencing at telomere);GO:0000781(chromosome, telomeric region);GO:0016021(integral component of membrane);GO:0016020(membrane)
zma-miR169i-3p	Zm00001d033657_T052	Zm00001d033657	Histone acetyltransferase type B catalytic subunit	4	36-52	1	GO:0016740(transferase activity);GO:0005634(nucleus);GO:0004402(histone acetyltransferase activity);GO:0016573(histone acetylation);GO:0006348(chromatin silencing at telomere);GO:0000781(chromosome, telomeric region);GO:0016021(integral component of membrane);GO:0016020(membrane)
zma-miR169i-3p	Zm00001d033657_T032	Zm00001d033657	Histone acetyltransferase type B catalytic subunit	4	81-97	1	GO:0016740(transferase activity);GO:0005634(nucleus);GO:0004402(histone acetyltransferase activity);GO:0016573(histone acetylation);GO:0006348(chromatin silencing at telomere);GO:0000781(chromosome, telomeric region);GO:0016021(integral component of membrane);GO:0016020(membrane)
zma-miR169i-3p	Zm00001d033657_T043	Zm00001d033657	Histone acetyltransferase type B catalytic subunit	4	72-88	1	GO:0016740(transferase activity);GO:0005634(nucleus);GO:0004402(histone acetyltransferase activity);GO:0016573(histone acetylation);GO:0006348(chromatin silencing at telomere);GO:0000781(chromosome, telomeric region);GO:0016021(integral component of membrane);GO:0016020(membrane)
zma-miR169i-3p	Zm00001d033657_T060	Zm00001d033657	Histone acetyltransferase type B catalytic subunit	4	120-136	1	GO:0016740(transferase activity);GO:0005634(nucleus);GO:0004402(histone acetyltransferase activity);GO:0016573(histone acetylation);GO:0006348(chromatin silencing at telomere);GO:0000781(chromosome, telomeric region);GO:0016021(integral component of membrane);GO:0016020(membrane)
zma-miR169i-3p	Zm00001d033657_T018	Zm00001d033657	Histone acetyltransferase type B catalytic subunit	4	157-173	1	GO:0016740(transferase activity);GO:0005634(nucleus);GO:0004402(histone acetyltransferase activity);GO:0016573(histone acetylation);GO:0006348(chromatin silencing at telomere);GO:0000781(chromosome, telomeric region);GO:0016021(integral component of membrane);GO:0016020(membrane)
zma-miR169i-3p	Zm00001d033657_T053	Zm00001d033657	Histone acetyltransferase type B catalytic subunit	4	89-105	1	GO:0016740(transferase activity);GO:0005634(nucleus);GO:0004402(histone acetyltransferase activity);GO:0016573(histone acetylation);GO:0006348(chromatin silencing at telomere);GO:0000781(chromosome, telomeric region);GO:0016021(integral component of membrane);GO:0016020(membrane)
zma-miR169i-3p	Zm00001d033657_T009	Zm00001d033657	Histone acetyltransferase type B catalytic subunit	4	262-278	1	GO:0016740(transferase activity);GO:0005634(nucleus);GO:0004402(histone acetyltransferase activity);GO:0016573(histone acetylation);GO:0006348(chromatin silencing at telomere);GO:0000781(chromosome, telomeric region);GO:0016021(integral component of membrane);GO:0016020(membrane)
zma-miR169i-3p	Zm00001d019177_T001	Zm00001d019177	Chloroplast stem-loop binding protein of 41 kDa a chloroplastic	4	431-447	1	GO:0050662(coenzyme binding);GO:0003824(catalytic activity)
zma-miR169i-3p	Zm00001d054051_T002	Zm00001d054051	WPP domain-associated protein	4	190-206	1
zma-miR169i-3p	Zm00001d054051_T001	Zm00001d054051	WPP domain-associated protein	4	190-206	1
zma-miR169a-3p_R-1	Zm00001d028264_T001	Zm00001d028264	UDP-3-O-acyl N-acetylglycosamine deacetylase family protein	4	1005-1025	1	GO:0009245(lipid A biosynthetic process);GO:0008759(UDP-3-O-[3-hydroxymyristoyl] N-acetylglucosamine deacetylase activity)
zma-miR169a-3p_R-1	Zm00001d028264_T004	Zm00001d028264	UDP-3-O-acyl N-acetylglycosamine deacetylase family protein	4	820-840	1	GO:0009245(lipid A biosynthetic process);GO:0008759(UDP-3-O-[3-hydroxymyristoyl] N-acetylglucosamine deacetylase activity)
zma-miR169a-3p_R-1	Zm00001d028264_T003	Zm00001d028264	UDP-3-O-acyl N-acetylglycosamine deacetylase family protein	4	892-912	1	GO:0009245(lipid A biosynthetic process);GO:0008759(UDP-3-O-[3-hydroxymyristoyl] N-acetylglucosamine deacetylase activity)
zma-miR169a-3p_R-1	Zm00001d044656_T001	Zm00001d044656	Leucine-rich repeat protein kinase family protein	4	790-809	1	GO:0016310(phosphorylation);GO:0016301(kinase activity);GO:0006468(protein phosphorylation);GO:0004672(protein kinase activity);GO:0005524(ATP binding);GO:0016021(integral component of membrane);GO:0016020(membrane)
zma-miR169a-3p_R-1	Zm00001d018821_T001	Zm00001d018821	RNA-binding protein CP33 chloroplastic	4	2151-2170	1	GO:0030529(intracellular ribonucleoprotein complex);GO:0003723(RNA binding);GO:0003676(nucleic acid binding);GO:0019013(viral nucleocapsid);GO:0003729(mRNA binding);GO:0031425(chloroplast RNA processing);GO:1901259(chloroplast rRNA processing);GO:0009507(chloroplast);GO:0009570(chloroplast stroma);GO:0009579(thylakoid)
zma-miR169a-3p_R-1	Zm00001d024158_T004	Zm00001d024158	Protein RAE1	4	2001-2020	1	GO:0016021(integral component of membrane);GO:0016020(membrane)	ko03013(RNA transport)
zma-miR169a-3p_R-1	Zm00001d012445_T001	Zm00001d012445	Nuclear transcription factor Y subunit B-8	4	1805-1823	1	GO:0046982(protein heterodimerization activity);GO:0005634(nucleus)
zma-miR169a-3p_R-1	Zm00001d012445_T002	Zm00001d012445	Nuclear transcription factor Y subunit B-8	4	1959-1977	1	GO:0046982(protein heterodimerization activity);GO:0005634(nucleus)
zma-miR169a-3p_R-1	Zm00001d028264_T002	Zm00001d028264	UDP-3-O-acyl N-acetylglycosamine deacetylase family protein	4	1027-1047	1	GO:0009245(lipid A biosynthetic process);GO:0008759(UDP-3-O-[3-hydroxymyristoyl] N-acetylglucosamine deacetylase activity)
zma-miR169a-3p_R-1	Zm00001d028264_T006	Zm00001d028264	UDP-3-O-acyl N-acetylglycosamine deacetylase family protein	4	3416-3436	1	GO:0009245(lipid A biosynthetic process);GO:0008759(UDP-3-O-[3-hydroxymyristoyl] N-acetylglucosamine deacetylase activity)
zma-miR169a-3p_R-1	Zm00001d028264_T005	Zm00001d028264	UDP-3-O-acyl N-acetylglycosamine deacetylase family protein	4	4458-4478	1	GO:0009245(lipid A biosynthetic process);GO:0008759(UDP-3-O-[3-hydroxymyristoyl] N-acetylglucosamine deacetylase activity)
zma-miR169a-3p_R-1	Zm00001d034931_T010	Zm00001d034931	COP1-interacting protein-related	4	443-463	1
zma-miR169a-3p_R-1	Zm00001d034931_T011	Zm00001d034931	COP1-interacting protein-related	4	443-463	1
zma-miR169a-3p_R-1	Zm00001d034931_T030	Zm00001d034931	COP1-interacting protein-related	4	178-198	1
zma-miR169a-3p_R-1	Zm00001d034931_T016	Zm00001d034931	COP1-interacting protein-related	4	440-460	1
zma-miR169a-3p_R-1	Zm00001d034931_T031	Zm00001d034931	COP1-interacting protein-related	4	265-285	1
zma-miR169a-3p_R-1	Zm00001d034931_T029	Zm00001d034931	COP1-interacting protein-related	4	329-349	1
zma-miR169a-3p_R-1	Zm00001d034931_T022	Zm00001d034931	COP1-interacting protein-related	4	394-414	1
zma-miR169a-3p_R-1	Zm00001d034931_T003	Zm00001d034931	COP1-interacting protein-related	4	445-465	1
zma-miR169a-3p_R-1	Zm00001d034931_T004	Zm00001d034931	COP1-interacting protein-related	4	445-465	1
zma-miR169a-3p_R-1	Zm00001d034931_T001	Zm00001d034931	COP1-interacting protein-related	4	452-472	1
zma-miR169a-3p_R-1	Zm00001d034931_T012	Zm00001d034931	COP1-interacting protein-related	4	443-463	1
zma-miR169a-3p_R-1	Zm00001d034931_T002	Zm00001d034931	COP1-interacting protein-related	4	450-470	1
zma-miR169a-3p_R-1	Zm00001d034931_T013	Zm00001d034931	COP1-interacting protein-related	4	443-463	1
zma-miR169a-3p_R-1	Zm00001d034931_T027	Zm00001d034931	COP1-interacting protein-related	4	330-350	1
zma-miR169a-3p_R-1	Zm00001d034931_T007	Zm00001d034931	COP1-interacting protein-related	4	445-465	1
zma-miR169a-3p_R-1	Zm00001d034931_T009	Zm00001d034931	COP1-interacting protein-related	4	445-465	1
zma-miR169a-3p_R-1	Zm00001d034931_T008	Zm00001d034931	COP1-interacting protein-related	4	445-465	1
zma-miR169a-3p_R-1	Zm00001d034931_T005	Zm00001d034931	COP1-interacting protein-related	4	445-465	1
zma-miR169a-3p_R-1	Zm00001d034931_T014	Zm00001d034931	COP1-interacting protein-related	4	443-463	1
zma-miR169a-3p_R-1	Zm00001d034931_T006	Zm00001d034931	COP1-interacting protein-related	4	445-465	1
zma-miR169a-3p_R-1	Zm00001d034931_T015	Zm00001d034931	COP1-interacting protein-related	4	443-463	1
zma-miR169a-3p_R-1	Zm00001d043312_T004	Zm00001d043312	Ubiquitin carboxyl-terminal hydrolase 13	4	3828-3848	1	GO:0016579(protein deubiquitination);GO:0006511(ubiquitin-dependent protein catabolic process);GO:0036459(thiol-dependent ubiquitinyl hydrolase activity);GO:0016787(hydrolase activity)
zma-miR169a-3p_R-1	Zm00001d022010_T009	Zm00001d022010	Eukaryotic aspartyl protease family protein	4	4658-4678	1	GO:0004190(aspartic-type endopeptidase activity);GO:0006508(proteolysis);GO:0008233(peptidase activity);GO:0016787(hydrolase activity);GO:0016021(integral component of membrane);GO:0016020(membrane)
zma-miR169a-3p_R-1	Zm00001d022010_T008	Zm00001d022010	Eukaryotic aspartyl protease family protein	4	4672-4692	1	GO:0004190(aspartic-type endopeptidase activity);GO:0006508(proteolysis);GO:0008233(peptidase activity);GO:0016787(hydrolase activity);GO:0016021(integral component of membrane);GO:0016020(membrane)
zma-miR169a-3p_R-1	Zm00001d022010_T011	Zm00001d022010	Eukaryotic aspartyl protease family protein	4	4686-4706	1	GO:0004190(aspartic-type endopeptidase activity);GO:0006508(proteolysis);GO:0008233(peptidase activity);GO:0016787(hydrolase activity);GO:0016021(integral component of membrane);GO:0016020(membrane)
zma-miR169a-3p_R-1	Zm00001d022010_T010	Zm00001d022010	Eukaryotic aspartyl protease family protein	4	4811-4831	1	GO:0004190(aspartic-type endopeptidase activity);GO:0006508(proteolysis);GO:0008233(peptidase activity);GO:0016787(hydrolase activity);GO:0016021(integral component of membrane);GO:0016020(membrane)
zma-miR169a-3p_R-1	Zm00001d033777_T004	Zm00001d033777	Receptor-like kinase TMK2	4	2089-2109	1	GO:0016310(phosphorylation);GO:0016301(kinase activity);GO:0006468(protein phosphorylation);GO:0005524(ATP binding);GO:0004674(protein serine/threonine kinase activity);GO:0004672(protein kinase activity);GO:0000166(nucleotide binding);GO:0016740(transferase activity);GO:0016021(integral component of membrane);GO:0016020(membrane)
zma-miR169a-3p_R-1	Zm00001d033777_T003	Zm00001d033777	Receptor-like kinase TMK2	4	2094-2114	1	GO:0016310(phosphorylation);GO:0016301(kinase activity);GO:0006468(protein phosphorylation);GO:0005524(ATP binding);GO:0004674(protein serine/threonine kinase activity);GO:0004672(protein kinase activity);GO:0000166(nucleotide binding);GO:0016740(transferase activity);GO:0016021(integral component of membrane);GO:0016020(membrane)
zma-miR169a-3p_R-1	Zm00001d033777_T001	Zm00001d033777	Receptor-like kinase TMK2	4	2354-2374	1	GO:0016310(phosphorylation);GO:0016301(kinase activity);GO:0006468(protein phosphorylation);GO:0005524(ATP binding);GO:0004674(protein serine/threonine kinase activity);GO:0004672(protein kinase activity);GO:0000166(nucleotide binding);GO:0016740(transferase activity);GO:0016021(integral component of membrane);GO:0016020(membrane)
zma-miR169a-3p_R-1	Zm00001d033777_T002	Zm00001d033777	Receptor-like kinase TMK2	4	2150-2170	1	GO:0016310(phosphorylation);GO:0016301(kinase activity);GO:0006468(protein phosphorylation);GO:0005524(ATP binding);GO:0004674(protein serine/threonine kinase activity);GO:0004672(protein kinase activity);GO:0000166(nucleotide binding);GO:0016740(transferase activity);GO:0016021(integral component of membrane);GO:0016020(membrane)
zma-miR169a-3p_R-1	Zm00001d023756_T003	Zm00001d023756	NA	4	860-878	1	GO:0016021(integral component of membrane);GO:0016020(membrane)
zma-miR169a-3p_R-1	Zm00001d023756_T004	Zm00001d023756	NA	4	1091-1109	1	GO:0016021(integral component of membrane);GO:0016020(membrane)
zma-miR169a-3p_R-1	Zm00001d023756_T001	Zm00001d023756	NA	4	1217-1235	1	GO:0016021(integral component of membrane);GO:0016020(membrane)
zma-miR169a-3p_R-1	Zm00001d023756_T005	Zm00001d023756	NA	4	2566-2584	1	GO:0016021(integral component of membrane);GO:0016020(membrane)
zma-miR169a-3p_R-1	Zm00001d003677_T005	Zm00001d003677	Transcription factor bHLH95	4	986-1006	1	GO:0046983(protein dimerization activity)
zma-miR169a-3p_R-1	Zm00001d003677_T004	Zm00001d003677	Transcription factor bHLH95	4	1143-1163	1	GO:0046983(protein dimerization activity)
zma-miR169a-3p_R-1	Zm00001d003677_T001	Zm00001d003677	Transcription factor bHLH95	4	942-962	1	GO:0046983(protein dimerization activity)
zma-miR169a-3p_R-1	Zm00001d003677_T002	Zm00001d003677	Transcription factor bHLH95	4	1094-1114	1	GO:0046983(protein dimerization activity)
zma-miR169a-3p_R-1	Zm00001d003677_T003	Zm00001d003677	Transcription factor bHLH95	4	1094-1114	1	GO:0046983(protein dimerization activity)
zma-miR169a-3p_R-1	Zm00001d023756_T007	Zm00001d023756	NA	4	4255-4273	1	GO:0016021(integral component of membrane);GO:0016020(membrane)
zma-miR169a-3p_R-1	Zm00001d023756_T006	Zm00001d023756	NA	4	4255-4273	1	GO:0016021(integral component of membrane);GO:0016020(membrane)
zma-miR169c-3p_R-1	Zm00001d015592_T001	Zm00001d015592	Cytochrome P450 CYP71K14	4	1060-1080	1	GO:0004497(monooxygenase activity);GO:0055114(oxidation-reduction process);GO:0016491(oxidoreductase activity);GO:0020037(heme binding);GO:0016705(oxidoreductase activity, acting on paired donors, with incorporation or reduction of molecular oxygen);GO:0005506(iron ion binding);GO:0046872(metal ion binding);GO:0016021(integral component of membrane);GO:0016020(membrane)
zma-miR169c-3p_R-1	Zm00001d049019_T009	Zm00001d049019	Ankyrin repeat protein SKIP35	4	235-256	1
zma-miR169c-3p_R-1	Zm00001d049019_T011	Zm00001d049019	Ankyrin repeat protein SKIP35	4	233-254	1
zma-miR169c-3p_R-1	Zm00001d049019_T005	Zm00001d049019	Ankyrin repeat protein SKIP35	4	213-234	1
zma-miR169c-3p_R-1	Zm00001d049019_T007	Zm00001d049019	Ankyrin repeat protein SKIP35	4	220-241	1
zma-miR169c-3p_R-1	Zm00001d049019_T008	Zm00001d049019	Ankyrin repeat protein SKIP35	4	220-241	1
zma-miR169c-3p_R-1	Zm00001d049019_T001	Zm00001d049019	Ankyrin repeat protein SKIP35	4	341-362	1
zma-miR169c-3p_R-1	Zm00001d049019_T002	Zm00001d049019	Ankyrin repeat protein SKIP35	4	341-362	1
zma-miR169c-3p_R-1	Zm00001d049019_T003	Zm00001d049019	Ankyrin repeat protein SKIP35	4	341-362	1
zma-miR169c-3p_R-1	Zm00001d049019_T004	Zm00001d049019	Ankyrin repeat protein SKIP35	4	331-352	1
zma-miR169c-3p_R-1	Zm00001d049019_T010	Zm00001d049019	Ankyrin repeat protein SKIP35	4	235-256	1
zma-miR169c-3p_R-1	Zm00001d049019_T006	Zm00001d049019	Ankyrin repeat protein SKIP35	4	329-350	1
PC-5p-8871_385	Zm00001d031002_T002	Zm00001d031002	Tetratricopeptide repeat (TPR)-like superfamily protein	4	639-662	1	GO:0005829(cytosol)
PC-5p-8871_385	Zm00001d051634_T001	Zm00001d051634	Ribose-phosphate pyrophosphokinase 4	4	3004-3027	1	GO:0009116(nucleoside metabolic process);GO:0016310(phosphorylation);GO:0016301(kinase activity)
PC-5p-8871_385	Zm00001d031002_T004	Zm00001d031002	Tetratricopeptide repeat (TPR)-like superfamily protein	4	2655-2678	1	GO:0005829(cytosol)
PC-5p-36983_101	Zm00001d020211_T001	Zm00001d020211	Phosphatidylinositol/phosphatidylcholine transfer protein SFH13	4	95-115	1
PC-5p-36983_101	Zm00001d017796_T001	Zm00001d017796	Phosphatidylinositol/phosphatidylcholine transfer protein SFH13	4	95-115	1
PC-5p-36983_101	Zm00001d014668_T002	Zm00001d014668	Core-2/I-branching beta-16-N-acetylglucosaminyltransferase family protein	4	1411-1431	1	GO:0008375(acetylglucosaminyltransferase activity);GO:0016020(membrane);GO:0016757(transferase activity, transferring glycosyl groups);GO:0016740(transferase activity);GO:0016021(integral component of membrane)
PC-5p-36983_101	Zm00001d046277_T028	Zm00001d046277	ABC transporter G family member 29	4	922-942	1	GO:0016887(ATPase activity);GO:0006810(transport);GO:0005524(ATP binding);GO:0000166(nucleotide binding);GO:0016020(membrane);GO:0016021(integral component of membrane)
PC-5p-36983_101	Zm00001d046277_T027	Zm00001d046277	ABC transporter G family member 29	4	3063-3083	1	GO:0016887(ATPase activity);GO:0006810(transport);GO:0005524(ATP binding);GO:0000166(nucleotide binding);GO:0016020(membrane);GO:0016021(integral component of membrane)
PC-5p-36983_101	Zm00001d046277_T023	Zm00001d046277	ABC transporter G family member 29	4	3151-3171	1	GO:0016887(ATPase activity);GO:0006810(transport);GO:0005524(ATP binding);GO:0000166(nucleotide binding);GO:0016020(membrane);GO:0016021(integral component of membrane)
PC-5p-36983_101	Zm00001d046277_T016	Zm00001d046277	ABC transporter G family member 29	4	3185-3205	1	GO:0016887(ATPase activity);GO:0006810(transport);GO:0005524(ATP binding);GO:0000166(nucleotide binding);GO:0016020(membrane);GO:0016021(integral component of membrane)
PC-5p-36983_101	Zm00001d046277_T019	Zm00001d046277	ABC transporter G family member 29	4	3239-3259	1	GO:0016887(ATPase activity);GO:0006810(transport);GO:0005524(ATP binding);GO:0000166(nucleotide binding);GO:0016020(membrane);GO:0016021(integral component of membrane)
PC-5p-36983_101	Zm00001d046277_T022	Zm00001d046277	ABC transporter G family member 29	4	3271-3291	1	GO:0016887(ATPase activity);GO:0006810(transport);GO:0005524(ATP binding);GO:0000166(nucleotide binding);GO:0016020(membrane);GO:0016021(integral component of membrane)
PC-5p-36983_101	Zm00001d046277_T018	Zm00001d046277	ABC transporter G family member 29	4	3362-3382	1	GO:0016887(ATPase activity);GO:0006810(transport);GO:0005524(ATP binding);GO:0000166(nucleotide binding);GO:0016020(membrane);GO:0016021(integral component of membrane)
PC-5p-36983_101	Zm00001d046277_T012	Zm00001d046277	ABC transporter G family member 29	4	3370-3390	1	GO:0016887(ATPase activity);GO:0006810(transport);GO:0005524(ATP binding);GO:0000166(nucleotide binding);GO:0016020(membrane);GO:0016021(integral component of membrane)
PC-5p-36983_101	Zm00001d046277_T005	Zm00001d046277	ABC transporter G family member 29	4	3514-3534	1	GO:0016887(ATPase activity);GO:0006810(transport);GO:0005524(ATP binding);GO:0000166(nucleotide binding);GO:0016020(membrane);GO:0016021(integral component of membrane)
PC-5p-36983_101	Zm00001d046277_T014	Zm00001d046277	ABC transporter G family member 29	4	3664-3684	1	GO:0016887(ATPase activity);GO:0006810(transport);GO:0005524(ATP binding);GO:0000166(nucleotide binding);GO:0016020(membrane);GO:0016021(integral component of membrane)
PC-5p-36983_101	Zm00001d046277_T010	Zm00001d046277	ABC transporter G family member 29	4	3891-3911	1	GO:0016887(ATPase activity);GO:0006810(transport);GO:0005524(ATP binding);GO:0000166(nucleotide binding);GO:0016020(membrane);GO:0016021(integral component of membrane)
PC-5p-36983_101	Zm00001d046277_T007	Zm00001d046277	ABC transporter G family member 29	4	4312-4332	1	GO:0016887(ATPase activity);GO:0006810(transport);GO:0005524(ATP binding);GO:0000166(nucleotide binding);GO:0016020(membrane);GO:0016021(integral component of membrane)
PC-5p-36983_101	Zm00001d046277_T006	Zm00001d046277	ABC transporter G family member 29	4	4429-4449	1	GO:0016887(ATPase activity);GO:0006810(transport);GO:0005524(ATP binding);GO:0000166(nucleotide binding);GO:0016020(membrane);GO:0016021(integral component of membrane)
PC-5p-36983_101	Zm00001d046277_T008	Zm00001d046277	ABC transporter G family member 29	4	4429-4449	1	GO:0016887(ATPase activity);GO:0006810(transport);GO:0005524(ATP binding);GO:0000166(nucleotide binding);GO:0016020(membrane);GO:0016021(integral component of membrane)
PC-5p-36983_101	Zm00001d046277_T003	Zm00001d046277	ABC transporter G family member 29	4	4565-4585	1	GO:0016887(ATPase activity);GO:0006810(transport);GO:0005524(ATP binding);GO:0000166(nucleotide binding);GO:0016020(membrane);GO:0016021(integral component of membrane)
PC-5p-36983_101	Zm00001d046277_T002	Zm00001d046277	ABC transporter G family member 29	4	4703-4723	1	GO:0016887(ATPase activity);GO:0006810(transport);GO:0005524(ATP binding);GO:0000166(nucleotide binding);GO:0016020(membrane);GO:0016021(integral component of membrane)
PC-5p-36983_101	Zm00001d052700_T001	Zm00001d052700	Ankyrin repeat domain-containing protein 2A	4	975-995	1
PC-5p-36983_101	Zm00001d052700_T003	Zm00001d052700	Ankyrin repeat domain-containing protein 2A	4	898-918	1
PC-5p-36983_101	Zm00001d052700_T002	Zm00001d052700	Ankyrin repeat domain-containing protein 2A	4	1059-1079	1
PC-5p-36983_101	Zm00001d049597_T003	Zm00001d049597	External alternative NAD(P)H-ubiquinone oxidoreductase B4 mitochondrial	4	1100-1119	1	GO:0016491(oxidoreductase activity);GO:0055114(oxidation-reduction process);GO:0005509(calcium ion binding)
PC-5p-36983_101	Zm00001d021168_T001	Zm00001d021168	UDP-glycosyltransferase 74B1	4	795-814	1	GO:0016758(transferase activity, transferring hexosyl groups);GO:0008152(metabolic process);GO:0016757(transferase activity, transferring glycosyl groups);GO:0016740(transferase activity)
PC-5p-36983_101	Zm00001d041829_T001	Zm00001d041829	thiamine synthesis3	4	435-454	1	GO:0016310(phosphorylation);GO:0016301(kinase activity);GO:0003824(catalytic activity);GO:0009228(thiamine biosynthetic process);GO:0004789(thiamine-phosphate diphosphorylase activity);GO:0008972(phosphomethylpyrimidine kinase activity)	ko00730(Thiamine metabolism)
PC-5p-36983_101	Zm00001d041829_T002	Zm00001d041829	thiamine synthesis3	4	492-511	1	GO:0016310(phosphorylation);GO:0016301(kinase activity);GO:0003824(catalytic activity);GO:0009228(thiamine biosynthetic process);GO:0004789(thiamine-phosphate diphosphorylase activity);GO:0008972(phosphomethylpyrimidine kinase activity)	ko00730(Thiamine metabolism)
zma-miR167e-3p	Zm00001d047587_T007	Zm00001d047587	Glucose-6-phosphate 1-dehydrogenase 4 chloroplastic	4	1201-1221	1	GO:0006098(pentose-phosphate shunt);GO:0006006(glucose metabolic process);GO:0004345(glucose-6-phosphate dehydrogenase activity);GO:0050661(NADP binding);GO:0005975(carbohydrate metabolic process);GO:0055114(oxidation-reduction process);GO:0016491(oxidoreductase activity);GO:0006351(transcription, DNA-templated);GO:0043565(sequence-specific DNA binding);GO:0006355(regulation of transcription, DNA…	ko01200(Carbon metabolism);ko00030(Pentose phosphate pathway);ko00480(Glutathione metabolism);ko04075(Plant hormone signal transduction)
PC-5p-10104_341	Zm00001d035408_T002	Zm00001d035408	Transcription factor VOZ1	4	1738-1758	1
PC-5p-10104_341	Zm00001d045848_T004	Zm00001d045848	NA	4	45-65	1	GO:0032508(DNA duplex unwinding);GO:0000723(telomere maintenance);GO:0003678(DNA helicase activity);GO:0006281(DNA repair)
PC-5p-10104_341	Zm00001d045848_T001	Zm00001d045848	NA	4	45-65	1	GO:0032508(DNA duplex unwinding);GO:0000723(telomere maintenance);GO:0003678(DNA helicase activity);GO:0006281(DNA repair)
PC-5p-9450_362	Zm00001d053515_T017	Zm00001d053515	Protein kinase superfamily protein	4	1829-1848	1	GO:0016310(phosphorylation);GO:0016301(kinase activity);GO:0006468(protein phosphorylation);GO:0004672(protein kinase activity);GO:0005524(ATP binding);GO:0016021(integral component of membrane);GO:0016020(membrane);GO:0004674(protein serine/threonine kinase activity);GO:0000166(nucleotide binding)
zma-miR528a-3p	Zm00001d028565_T002	Zm00001d028565	NA	4	10-30	1
zma-miR528a-3p	Zm00001d053661_T001	Zm00001d053661	HrpN-interacting protein from malus protein	4	421-440	1	GO:0016021(integral component of membrane);GO:0016020(membrane)
zma-miR528a-3p	Zm00001d053661_T002	Zm00001d053661	HrpN-interacting protein from malus protein	4	294-313	1	GO:0016021(integral component of membrane);GO:0016020(membrane)
zma-miR528a-3p	Zm00001d053661_T003	Zm00001d053661	HrpN-interacting protein from malus protein	4	298-317	1	GO:0016021(integral component of membrane);GO:0016020(membrane)
zma-miR528a-3p	Zm00001d005108_T008	Zm00001d005108	SNF1-related protein kinase catalytic alpha subunit KIN10	4	8-27	1	GO:0016310(phosphorylation);GO:0016301(kinase activity);GO:0006468(protein phosphorylation);GO:0005524(ATP binding);GO:0004674(protein serine/threonine kinase activity);GO:0004672(protein kinase activity);GO:0000166(nucleotide binding);GO:0016740(transferase activity)
zma-miR528a-3p	Zm00001d020764_T006	Zm00001d020764	carbonic anhydrase5	4	83-103	1	GO:0008270(zinc ion binding);GO:0004089(carbonate dehydratase activity);GO:0016829(lyase activity);GO:0015976(carbon utilization)	ko00910(Nitrogen metabolism)
zma-miR528a-3p	Zm00001d005108_T007	Zm00001d005108	SNF1-related protein kinase catalytic alpha subunit KIN10	4	156-175	1	GO:0016310(phosphorylation);GO:0016301(kinase activity);GO:0006468(protein phosphorylation);GO:0005524(ATP binding);GO:0004674(protein serine/threonine kinase activity);GO:0004672(protein kinase activity);GO:0000166(nucleotide binding);GO:0016740(transferase activity)
zma-miR528a-3p	Zm00001d020764_T002	Zm00001d020764	carbonic anhydrase5	4	440-460	1	GO:0008270(zinc ion binding);GO:0004089(carbonate dehydratase activity);GO:0016829(lyase activity);GO:0015976(carbon utilization)	ko00910(Nitrogen metabolism)
zma-miR528a-3p	Zm00001d005108_T001	Zm00001d005108	SNF1-related protein kinase catalytic alpha subunit KIN10	4	300-319	1	GO:0016310(phosphorylation);GO:0016301(kinase activity);GO:0006468(protein phosphorylation);GO:0005524(ATP binding);GO:0004674(protein serine/threonine kinase activity);GO:0004672(protein kinase activity);GO:0000166(nucleotide binding);GO:0016740(transferase activity)
zma-miR528a-3p	Zm00001d005108_T006	Zm00001d005108	SNF1-related protein kinase catalytic alpha subunit KIN10	4	166-185	1	GO:0016310(phosphorylation);GO:0016301(kinase activity);GO:0006468(protein phosphorylation);GO:0005524(ATP binding);GO:0004674(protein serine/threonine kinase activity);GO:0004672(protein kinase activity);GO:0000166(nucleotide binding);GO:0016740(transferase activity)
zma-miR528a-3p	Zm00001d029174_T003	Zm00001d029174	homolog of nucleolar protein NOP56	4	376-395	1		ko03008(Ribosome biogenesis in eukaryotes)
zma-miR528a-3p	Zm00001d005108_T003	Zm00001d005108	SNF1-related protein kinase catalytic alpha subunit KIN10	4	421-440	1	GO:0016310(phosphorylation);GO:0016301(kinase activity);GO:0006468(protein phosphorylation);GO:0005524(ATP binding);GO:0004674(protein serine/threonine kinase activity);GO:0004672(protein kinase activity);GO:0000166(nucleotide binding);GO:0016740(transferase activity)
zma-miR528a-3p	Zm00001d020764_T005	Zm00001d020764	carbonic anhydrase5	4	440-460	1	GO:0008270(zinc ion binding);GO:0004089(carbonate dehydratase activity);GO:0016829(lyase activity);GO:0015976(carbon utilization)	ko00910(Nitrogen metabolism)
zma-miR528a-3p	Zm00001d020764_T004	Zm00001d020764	carbonic anhydrase5	4	440-460	1	GO:0008270(zinc ion binding);GO:0004089(carbonate dehydratase activity);GO:0016829(lyase activity);GO:0015976(carbon utilization)	ko00910(Nitrogen metabolism)
zma-miR528a-3p	Zm00001d020764_T007	Zm00001d020764	carbonic anhydrase5	4	382-402	1	GO:0008270(zinc ion binding);GO:0004089(carbonate dehydratase activity);GO:0016829(lyase activity);GO:0015976(carbon utilization)	ko00910(Nitrogen metabolism)
zma-miR528a-3p	Zm00001d005108_T002	Zm00001d005108	SNF1-related protein kinase catalytic alpha subunit KIN10	4	300-319	1	GO:0016310(phosphorylation);GO:0016301(kinase activity);GO:0006468(protein phosphorylation);GO:0005524(ATP binding);GO:0004674(protein serine/threonine kinase activity);GO:0004672(protein kinase activity);GO:0000166(nucleotide binding);GO:0016740(transferase activity)
zma-miR528a-3p	Zm00001d005108_T005	Zm00001d005108	SNF1-related protein kinase catalytic alpha subunit KIN10	4	702-721	1	GO:0016310(phosphorylation);GO:0016301(kinase activity);GO:0006468(protein phosphorylation);GO:0005524(ATP binding);GO:0004674(protein serine/threonine kinase activity);GO:0004672(protein kinase activity);GO:0000166(nucleotide binding);GO:0016740(transferase activity)
zma-miR528a-3p	Zm00001d044255_T001	Zm00001d044255	Ribosomal protein L34	4	447-468	1	GO:0005840(ribosome);GO:0006412(translation);GO:0003735(structural constituent of ribosome);GO:0005622(intracellular)	ko03010(Ribosome)
zma-miR528a-3p	Zm00001d029174_T006	Zm00001d029174	homolog of nucleolar protein NOP56	4	1556-1575	1		ko03008(Ribosome biogenesis in eukaryotes)
zma-miR528a-3p	Zm00001d029174_T005	Zm00001d029174	homolog of nucleolar protein NOP56	4	1559-1578	1		ko03008(Ribosome biogenesis in eukaryotes)
zma-miR528a-3p	Zm00001d029174_T002	Zm00001d029174	homolog of nucleolar protein NOP56	4	1547-1566	1		ko03008(Ribosome biogenesis in eukaryotes)
zma-miR528a-3p	Zm00001d029174_T001	Zm00001d029174	homolog of nucleolar protein NOP56	4	1565-1584	1		ko03008(Ribosome biogenesis in eukaryotes)
zma-miR168b-3p_R+1	Zm00001d018219_T001	Zm00001d018219	Pentatricopeptide repeat-containing protein mitochondrial	4	1971-1991	1
zma-miR168b-3p_R+1	Zm00001d022594_T011	Zm00001d022594	phospholipase D11	4	1424-1443	1	GO:0003824(catalytic activity);GO:0046470(phosphatidylcholine metabolic process);GO:0016042(lipid catabolic process);GO:0070290(N-acylphosphatidylethanolamine-specific phospholipase D activity);GO:0004630(phospholipase D activity);GO:0005509(calcium ion binding);GO:0016020(membrane);GO:0016787(hydrolase activity)	ko00564(Glycerophospholipid metabolism);ko00565(Ether lipid metabolism);ko04144(Endocytosis)
zma-miR168b-3p_R+1	Zm00001d047683_T007	Zm00001d047683	NAD(P)-binding Rossmann-fold superfamily protein	4	478-497	1	GO:0006012(galactose metabolic process);GO:0003978(UDP-glucose 4-epimerase activity);GO:0016853(isomerase activity);GO:0016021(integral component of membrane);GO:0016020(membrane)	ko00520(Amino sugar and nucleotide sugar metabolism)
zma-miR168b-3p_R+1	Zm00001d047683_T004	Zm00001d047683	NAD(P)-binding Rossmann-fold superfamily protein	4	462-481	1	GO:0006012(galactose metabolic process);GO:0003978(UDP-glucose 4-epimerase activity);GO:0016853(isomerase activity);GO:0016021(integral component of membrane);GO:0016020(membrane)	ko00520(Amino sugar and nucleotide sugar metabolism)
zma-miR168b-3p_R+1	Zm00001d047683_T001	Zm00001d047683	NAD(P)-binding Rossmann-fold superfamily protein	4	448-467	1	GO:0006012(galactose metabolic process);GO:0003978(UDP-glucose 4-epimerase activity);GO:0016853(isomerase activity);GO:0016021(integral component of membrane);GO:0016020(membrane)	ko00520(Amino sugar and nucleotide sugar metabolism)
zma-miR168b-3p_R+1	Zm00001d047683_T005	Zm00001d047683	NAD(P)-binding Rossmann-fold superfamily protein	4	607-626	1	GO:0006012(galactose metabolic process);GO:0003978(UDP-glucose 4-epimerase activity);GO:0016853(isomerase activity);GO:0016021(integral component of membrane);GO:0016020(membrane)	ko00520(Amino sugar and nucleotide sugar metabolism)
zma-miR168b-3p_R+1	Zm00001d047683_T002	Zm00001d047683	NAD(P)-binding Rossmann-fold superfamily protein	4	575-594	1	GO:0006012(galactose metabolic process);GO:0003978(UDP-glucose 4-epimerase activity);GO:0016853(isomerase activity);GO:0016021(integral component of membrane);GO:0016020(membrane)	ko00520(Amino sugar and nucleotide sugar metabolism)
zma-miR168b-3p_R+1	Zm00001d047683_T006	Zm00001d047683	NAD(P)-binding Rossmann-fold superfamily protein	4	584-603	1	GO:0006012(galactose metabolic process);GO:0003978(UDP-glucose 4-epimerase activity);GO:0016853(isomerase activity);GO:0016021(integral component of membrane);GO:0016020(membrane)	ko00520(Amino sugar and nucleotide sugar metabolism)
zma-miR168b-3p_R+1	Zm00001d047683_T003	Zm00001d047683	NAD(P)-binding Rossmann-fold superfamily protein	4	627-646	1	GO:0006012(galactose metabolic process);GO:0003978(UDP-glucose 4-epimerase activity);GO:0016853(isomerase activity);GO:0016021(integral component of membrane);GO:0016020(membrane)	ko00520(Amino sugar and nucleotide sugar metabolism)
zma-miR396a-3p	Zm00001d028216_T002	Zm00001d028216	drooping leaf ortholog1	3.5	1266-1286	1	GO:0016021(integral component of membrane);GO:0016020(membrane);GO:0007275(multicellular organism development)
zma-miR396a-3p	Zm00001d034015_T003	Zm00001d034015	exoglucanase1	3.5	1592-1613	1	GO:0005975(carbohydrate metabolic process);GO:0004553(hydrolase activity, hydrolyzing O-glycosyl compounds);GO:0016787(hydrolase activity)	ko00500(Starch and sucrose metabolism);ko00460(Cyanoamino acid metabolism);ko00940(Phenylpropanoid biosynthesis)
PC-5p-8822_387	Zm00001d042136_T002	Zm00001d042136	Serine/arginine repetitive matrix protein 2 isoform 4	3.5	4353-4373	1	GO:0003333(amino acid transmembrane transport);GO:0015171(amino acid transmembrane transporter activity);GO:0016020(membrane);GO:0016021(integral component of membrane)
PC-5p-8822_387	Zm00001d042136_T001	Zm00001d042136	Serine/arginine repetitive matrix protein 2 isoform 4	3.5	4377-4397	1	GO:0003333(amino acid transmembrane transport);GO:0015171(amino acid transmembrane transporter activity);GO:0016020(membrane);GO:0016021(integral component of membrane)
PC-5p-8822_387	Zm00001d050153_T001	Zm00001d050153	Reticulon-like protein B21	3.5	4065-4085	1	GO:0005789(endoplasmic reticulum membrane);GO:0005783(endoplasmic reticulum);GO:0016021(integral component of membrane);GO:0016020(membrane)
PC-5p-8822_387	Zm00001d014953_T001	Zm00001d014953	Ferrochelatase	3.5	970-990	1	GO:0006783(heme biosynthetic process);GO:0006779(porphyrin-containing compound biosynthetic process);GO:0004325(ferrochelatase activity);GO:0016829(lyase activity);GO:0016021(integral component of membrane);GO:0016020(membrane)
PC-5p-8822_387	Zm00001d014953_T002	Zm00001d014953	Ferrochelatase	3.5	1114-1134	1	GO:0006783(heme biosynthetic process);GO:0006779(porphyrin-containing compound biosynthetic process);GO:0004325(ferrochelatase activity);GO:0016829(lyase activity);GO:0016021(integral component of membrane);GO:0016020(membrane)
PC-5p-8822_387	Zm00001d025651_T002	Zm00001d025651	Poly(A)-specific ribonuclease PARN	3.5	266-286	1	GO:0003676(nucleic acid binding);GO:0006970(response to osmotic stress);GO:0009651(response to salt stress);GO:0009737(response to abscisic acid);GO:0009751(response to salicylic acid);GO:0005739(mitochondrion)	ko03018(RNA degradation)
PC-5p-8822_387	Zm00001d025651_T003	Zm00001d025651	Poly(A)-specific ribonuclease PARN	3.5	624-644	1	GO:0003676(nucleic acid binding);GO:0006970(response to osmotic stress);GO:0009651(response to salt stress);GO:0009737(response to abscisic acid);GO:0009751(response to salicylic acid);GO:0005739(mitochondrion)	ko03018(RNA degradation)
PC-5p-8822_387	Zm00001d025651_T001	Zm00001d025651	Poly(A)-specific ribonuclease PARN	3.5	670-690	1	GO:0003676(nucleic acid binding);GO:0006970(response to osmotic stress);GO:0009651(response to salt stress);GO:0009737(response to abscisic acid);GO:0009751(response to salicylic acid);GO:0005739(mitochondrion)	ko03018(RNA degradation)
PC-5p-8822_387	Zm00001d016354_T001	Zm00001d016354	Putative transcription factor bHLH041	3.5	1040-1059	1	GO:0046983(protein dimerization activity)
zma-miR396a-5p	Zm00001d050793_T001	Zm00001d050793	Nucleic acid binding protein	3.5	707-727	1	GO:0003676(nucleic acid binding);GO:0008270(zinc ion binding)
zma-miR396a-5p	Zm00001d045783_T087	Zm00001d045783	binding	3.5	291-311	1
zma-miR396a-5p	Zm00001d045783_T085	Zm00001d045783	binding	3.5	216-236	1
zma-miR396a-5p	Zm00001d045783_T080	Zm00001d045783	binding	3.5	210-230	1
zma-miR396a-5p	Zm00001d045783_T022	Zm00001d045783	binding	3.5	208-228	1
zma-miR396a-5p	Zm00001d045783_T074	Zm00001d045783	binding	3.5	205-225	1
zma-miR396a-5p	Zm00001d045783_T039	Zm00001d045783	binding	3.5	165-185	1
zma-miR396a-5p	Zm00001d045783_T045	Zm00001d045783	binding	3.5	316-336	1
zma-miR396a-5p	Zm00001d045783_T040	Zm00001d045783	binding	3.5	203-223	1
zma-miR396a-5p	Zm00001d045783_T043	Zm00001d045783	binding	3.5	302-322	1
zma-miR396a-5p	Zm00001d045783_T008	Zm00001d045783	binding	3.5	163-183	1
zma-miR396a-5p	Zm00001d045783_T009	Zm00001d045783	binding	3.5	203-223	1
zma-miR396a-5p	Zm00001d045783_T042	Zm00001d045783	binding	3.5	216-236	1
zma-miR396a-5p	Zm00001d045783_T006	Zm00001d045783	binding	3.5	216-236	1
zma-miR396a-5p	Zm00001d045783_T044	Zm00001d045783	binding	3.5	310-330	1
zma-miR396a-5p	Zm00001d045783_T046	Zm00001d045783	binding	3.5	309-329	1
zma-miR396a-5p	Zm00001d045783_T001	Zm00001d045783	binding	3.5	216-236	1
zma-miR396a-5p	Zm00001d045783_T030	Zm00001d045783	binding	3.5	210-230	1
zma-miR396a-5p	Zm00001d045783_T076	Zm00001d045783	binding	3.5	291-311	1
zma-miR396a-5p	Zm00001d045783_T065	Zm00001d045783	binding	3.5	235-255	1
zma-miR396a-5p	Zm00001d045783_T064	Zm00001d045783	binding	3.5	210-230	1
zma-miR396a-5p	Zm00001d045783_T011	Zm00001d045783	binding	3.5	215-235	1
zma-miR396a-5p	Zm00001d045783_T055	Zm00001d045783	binding	3.5	291-311	1
zma-miR396a-5p	Zm00001d045783_T013	Zm00001d045783	binding	3.5	280-300	1
zma-miR396a-5p	Zm00001d045783_T050	Zm00001d045783	binding	3.5	291-311	1
zma-miR396a-5p	Zm00001d045783_T061	Zm00001d045783	binding	3.5	291-311	1
zma-miR396a-5p	Zm00001d045783_T012	Zm00001d045783	binding	3.5	294-314	1
zma-miR396a-5p	Zm00001d045783_T010	Zm00001d045783	binding	3.5	291-311	1
zma-miR396a-5p	Zm00001d045783_T002	Zm00001d045783	binding	3.5	309-329	1
zma-miR396a-5p	Zm00001d045783_T003	Zm00001d045783	binding	3.5	316-336	1
zma-miR396a-5p	Zm00001d045783_T066	Zm00001d045783	binding	3.5	315-335	1
zma-miR396a-5p	Zm00001d045783_T049	Zm00001d045783	binding	3.5	210-230	1
zma-miR396a-5p	Zm00001d018226_T008	Zm00001d018226	UPF0614 C14orf102-like protein	3.5	448-467	1	GO:0006396(RNA processing)
zma-miR396a-5p	Zm00001d018226_T007	Zm00001d018226	UPF0614 C14orf102-like protein	3.5	1017-1036	1	GO:0006396(RNA processing)
zma-miR396a-5p	Zm00001d018226_T004	Zm00001d018226	UPF0614 C14orf102-like protein	3.5	1058-1077	1	GO:0006396(RNA processing)
zma-miR396a-5p	Zm00001d018226_T006	Zm00001d018226	UPF0614 C14orf102-like protein	3.5	778-797	1	GO:0006396(RNA processing)
zma-miR396a-5p	Zm00001d018226_T001	Zm00001d018226	UPF0614 C14orf102-like protein	3.5	1058-1077	1	GO:0006396(RNA processing)
zma-miR396a-5p	Zm00001d018226_T002	Zm00001d018226	UPF0614 C14orf102-like protein	3.5	1058-1077	1	GO:0006396(RNA processing)
zma-miR396a-5p	Zm00001d018226_T003	Zm00001d018226	UPF0614 C14orf102-like protein	3.5	1058-1077	1	GO:0006396(RNA processing)
zma-miR396a-5p	Zm00001d018226_T005	Zm00001d018226	UPF0614 C14orf102-like protein	3.5	1058-1077	1	GO:0006396(RNA processing)
zma-miR396a-5p	Zm00001d025274_T001	Zm00001d025274	NA	3.5	888-908	1
zma-miR396a-5p	Zm00001d006338_T001	Zm00001d006338	Growth-regulating factor 2	3.5	240-261	1	GO:0032502(developmental process);GO:0006351(transcription, DNA-templated);GO:0005634(nucleus)
zma-miR396a-5p	Zm00001d002048_T001	Zm00001d002048	NA	3.5	150-171	1	GO:0003723(RNA binding)
zma-miR396a-5p	Zm00001d006338_T002	Zm00001d006338	Growth-regulating factor 2	3.5	240-261	1	GO:0032502(developmental process);GO:0006351(transcription, DNA-templated);GO:0005634(nucleus)
zma-miR396a-5p	Zm00001d033876_T005	Zm00001d033876	Growth-regulating factor 2	3.5	482-503	1	GO:0005524(ATP binding);GO:0032502(developmental process);GO:0006351(transcription, DNA-templated);GO:0005634(nucleus);GO:0006355(regulation of transcription, DNA-templated)
zma-miR396a-5p	Zm00001d013346_T001	Zm00001d013346	Growth-regulating factor 2	3.5	859-880	1	GO:0005524(ATP binding);GO:0032502(developmental process);GO:0006351(transcription, DNA-templated);GO:0005634(nucleus);GO:0006355(regulation of transcription, DNA-templated)
zma-miR396a-5p	Zm00001d033876_T004	Zm00001d033876	Growth-regulating factor 2	3.5	945-966	1	GO:0005524(ATP binding);GO:0032502(developmental process);GO:0006351(transcription, DNA-templated);GO:0005634(nucleus);GO:0006355(regulation of transcription, DNA-templated)
zma-miR396a-5p	Zm00001d033876_T003	Zm00001d033876	Growth-regulating factor 2	3.5	2054-2075	1	GO:0005524(ATP binding);GO:0032502(developmental process);GO:0006351(transcription, DNA-templated);GO:0005634(nucleus);GO:0006355(regulation of transcription, DNA-templated)
zma-miR397a-5p_L-3	Zm00001d005822_T002	Zm00001d005822	cytochrome P450 12	3.5	1086-1103	1	GO:0004497(monooxygenase activity);GO:0055114(oxidation-reduction process);GO:0016491(oxidoreductase activity);GO:0020037(heme binding);GO:0016705(oxidoreductase activity, acting on paired donors, with incorporation or reduction of molecular oxygen);GO:0005506(iron ion binding);GO:0046872(metal ion binding);GO:0016021(integral component of membrane);GO:0016020(membrane)
zma-miR397a-5p_L-3	Zm00001d005822_T003	Zm00001d005822	cytochrome P450 12	3.5	1068-1085	1	GO:0004497(monooxygenase activity);GO:0055114(oxidation-reduction process);GO:0016491(oxidoreductase activity);GO:0020037(heme binding);GO:0016705(oxidoreductase activity, acting on paired donors, with incorporation or reduction of molecular oxygen);GO:0005506(iron ion binding);GO:0046872(metal ion binding);GO:0016021(integral component of membrane);GO:0016020(membrane)
zma-miR397a-5p_L-3	Zm00001d005821_T001	Zm00001d005821	Flavonoid 3-monooxygenase	3.5	1047-1064	1	GO:0004497(monooxygenase activity);GO:0055114(oxidation-reduction process);GO:0016491(oxidoreductase activity);GO:0020037(heme binding);GO:0016705(oxidoreductase activity, acting on paired donors, with incorporation or reduction of molecular oxygen);GO:0005506(iron ion binding);GO:0046872(metal ion binding)
zma-miR397a-5p_L-3	Zm00001d005821_T002	Zm00001d005821	Flavonoid 3-monooxygenase	3.5	1091-1108	1	GO:0004497(monooxygenase activity);GO:0055114(oxidation-reduction process);GO:0016491(oxidoreductase activity);GO:0020037(heme binding);GO:0016705(oxidoreductase activity, acting on paired donors, with incorporation or reduction of molecular oxygen);GO:0005506(iron ion binding);GO:0046872(metal ion binding)
zma-miR397a-5p_L-3	Zm00001d005822_T001	Zm00001d005822	cytochrome P450 12	3.5	1119-1136	1	GO:0004497(monooxygenase activity);GO:0055114(oxidation-reduction process);GO:0016491(oxidoreductase activity);GO:0020037(heme binding);GO:0016705(oxidoreductase activity, acting on paired donors, with incorporation or reduction of molecular oxygen);GO:0005506(iron ion binding);GO:0046872(metal ion binding);GO:0016021(integral component of membrane);GO:0016020(membrane)
zma-miR397a-5p_L-3	Zm00001d036699_T001	Zm00001d036699	Fasciclin-like arabinogalactan protein 8	3.5	294-311	1
zma-miR397a-5p_L-3	Zm00001d009980_T001	Zm00001d009980	NA	3.5	234-251	1
zma-miR397a-5p_L-3	Zm00001d040236_T001	Zm00001d040236	NA	3.5	588-605	1
zma-miR397a-5p_L-3	Zm00001d015005_T002	Zm00001d015005	Signal peptide peptidase	3.5	516-533	1	GO:0004190(aspartic-type endopeptidase activity);GO:0006508(proteolysis);GO:0016021(integral component of membrane);GO:0016020(membrane)
zma-miR397a-5p_L-3	Zm00001d015005_T001	Zm00001d015005	Signal peptide peptidase	3.5	575-592	1	GO:0004190(aspartic-type endopeptidase activity);GO:0006508(proteolysis);GO:0016021(integral component of membrane);GO:0016020(membrane)
zma-miR397a-5p_L-3	Zm00001d015006_T001	Zm00001d015006	Signal peptide peptidase	3.5	580-597	1	GO:0004190(aspartic-type endopeptidase activity);GO:0006508(proteolysis);GO:0016021(integral component of membrane);GO:0016020(membrane)
zma-miR397a-5p_L-3	Zm00001d054017_T004	Zm00001d054017	Signal peptide peptidase	3.5	512-529	1	GO:0004190(aspartic-type endopeptidase activity);GO:0006508(proteolysis);GO:0016021(integral component of membrane);GO:0016020(membrane)
zma-miR397a-5p_L-3	Zm00001d015006_T004	Zm00001d015006	Signal peptide peptidase	3.5	580-597	1	GO:0004190(aspartic-type endopeptidase activity);GO:0006508(proteolysis);GO:0016021(integral component of membrane);GO:0016020(membrane)
zma-miR397a-5p_L-3	Zm00001d054017_T003	Zm00001d054017	Signal peptide peptidase	3.5	1088-1105	1	GO:0004190(aspartic-type endopeptidase activity);GO:0006508(proteolysis);GO:0016021(integral component of membrane);GO:0016020(membrane)
zma-miR397a-5p_L-3	Zm00001d015006_T005	Zm00001d015006	Signal peptide peptidase	3.5	416-433	1	GO:0004190(aspartic-type endopeptidase activity);GO:0006508(proteolysis);GO:0016021(integral component of membrane);GO:0016020(membrane)
zma-miR397a-5p_L-3	Zm00001d015006_T003	Zm00001d015006	Signal peptide peptidase	3.5	580-597	1	GO:0004190(aspartic-type endopeptidase activity);GO:0006508(proteolysis);GO:0016021(integral component of membrane);GO:0016020(membrane)
zma-miR397a-5p_L-3	Zm00001d054017_T002	Zm00001d054017	Signal peptide peptidase	3.5	1332-1349	1	GO:0004190(aspartic-type endopeptidase activity);GO:0006508(proteolysis);GO:0016021(integral component of membrane);GO:0016020(membrane)
zma-miR397a-5p_L-3	Zm00001d015006_T002	Zm00001d015006	Signal peptide peptidase	3.5	580-597	1	GO:0004190(aspartic-type endopeptidase activity);GO:0006508(proteolysis);GO:0016021(integral component of membrane);GO:0016020(membrane)
zma-miR397a-5p_L-3	Zm00001d054017_T001	Zm00001d054017	Signal peptide peptidase	3.5	1423-1440	1	GO:0004190(aspartic-type endopeptidase activity);GO:0006508(proteolysis);GO:0016021(integral component of membrane);GO:0016020(membrane)
zma-miR397a-5p_L-3	Zm00001d043588_T002	Zm00001d043588	Protodermal factor 1	3.5	1451-1469	1	GO:0003899(DNA-directed 5'-3' RNA polymerase activity);GO:0032774(RNA biosynthetic process)
zma-miR397a-5p_L-3	Zm00001d043588_T001	Zm00001d043588	Protodermal factor 1	3.5	1699-1717	1	GO:0003899(DNA-directed 5'-3' RNA polymerase activity);GO:0032774(RNA biosynthetic process)
zma-miR397a-5p_L-3	Zm00001d040755_T001	Zm00001d040755	Exocyst complex component 7	3.5	1019-1036	1	GO:0000145(exocyst);GO:0006887(exocytosis)
zma-miR397a-5p_L-3	Zm00001d003775_T001	Zm00001d003775	OJ000126_13.10 protein; protein	3.5	709-725	1
zma-miR397a-5p_L-3	Zm00001d047937_T001	Zm00001d047937	armadillo repeat only 1	3.5	702-719	1
zma-miR397a-5p_L-3	Zm00001d029208_T002	Zm00001d029208	Haloacid dehalogenase-like hydrolase (HAD) superfamily protein	3.5	184-201	1	GO:0016787(hydrolase activity);GO:0008152(metabolic process)
zma-miR397a-5p_L-3	Zm00001d029208_T001	Zm00001d029208	Haloacid dehalogenase-like hydrolase (HAD) superfamily protein	3.5	225-242	1	GO:0016787(hydrolase activity);GO:0008152(metabolic process)
zma-miR397a-5p_L-3	Zm00001d043239_T006	Zm00001d043239	Autophagy-related protein 18f	3.5	532-549	1	GO:0042594(response to starvation)
zma-miR397a-5p_L-3	Zm00001d043239_T007	Zm00001d043239	Autophagy-related protein 18f	3.5	530-547	1	GO:0042594(response to starvation)
zma-miR397a-5p_L-3	Zm00001d043239_T004	Zm00001d043239	Autophagy-related protein 18f	3.5	693-710	1	GO:0042594(response to starvation)
zma-miR397a-5p_L-3	Zm00001d043239_T005	Zm00001d043239	Autophagy-related protein 18f	3.5	555-572	1	GO:0042594(response to starvation)
[truncated: 868 more rows]

## Sheet: Supplementary Table S10
miR_name	up/down（NaCl）	fold_change(NACL(mean)/CON(mean))	log2(fold_change(NACL(mean)/CON(mean)))	pvalue(t_test)	up/down（NA2CO3）	fold_change(NA2CO3(mean)/CON(mean))	log2(fold_change(NA2CO3(mean)/CON(mean)))	pvalue(t_test)
[truncated: 36 more rows]

[truncated: 2 more sheets: Supplementary Table S11, Supplementary Table S12]
